# Supplementary material for: Identification of the Begomoviruses Squash Leaf Curl Virus and Watermelon Chlorotic Stunt Virus in Various Plant Samples in North America
Source: Viruses. 2021 Apr 30;13(5):810. doi: 10.3390/v13050810 (PMC8147125; doi:10.3390/v13050810)
Supplement: Supplementary file 1 [file viruses-13-00810-s001.zip]

Archive with 3 entries (3 files):
- Supplementary_data_1.xlsx
- Supplementary_data_2.xlsx
- Supplementary_Table.pdf
