# Supplementary material for: Identification of the Begomoviruses Squash Leaf Curl Virus and Watermelon Chlorotic Stunt Virus in Various Plant Samples in North America
Source: Viruses. 2021 Apr 30;13(5):810. doi: 10.3390/v13050810 (PMC8147125; doi:10.3390/v13050810)
Supplement: Supplementary file 1 [file viruses-13-00810-s001.zip › Supplementary_data_1.xlsx]

## Sheet: SLCV DNA-A
MW588366_CG5_SA|USA|2018|tomato	100.001
MW588367_CG6_SA|USA|2018|tomato	100.001	100.001
MW588368_LCM29_SP41|Mexico|2009|Cactaceae	99.801	99.801	100.001
MW588369_LCM56_SP341|USA|2009|Cactaceae	99.801	99.801	100.001	100.001
MW588378_LCM75_SP41|Mexico|2009|Cactaceae	99.801	99.801	100.001	100.001	100.001
MW588370_LCM58_SP41|USA|2009|Cactaceae	99.801	99.801	100.001	100.001	100.001	100.001
MW588380_LCM76_SA|USA|2009|Cactaceae	99.801	99.801	100.001	100.001	100.001	100.001	100.001
MW588373_LCM65_SP344_1|USA|2009|Cactaceae	99.801	99.801	100.001	100.001	100.001	100.001	100.001	100.001
MW588376_LCM69_SP341|USA|2009|Cactaceae	99.801	99.801	100.001	100.001	100.001	100.001	100.001	100.001	100.001
MW588371_LCM60_SP341|USA|2009|Cactaceae	99.801	99.801	100.001	100.001	100.001	100.001	100.001	100.001	100.001	100.001
MW588381_LCM89_SP41|USA|2015|Cactaceae	99.701	99.701	99.801	99.901	99.901	99.901	99.901	99.901	99.901	99.901	100.001
MW588383_LCM95_SP41|USA|2015|Cactaceae	99.801	99.801	99.901	100.001	100.001	100.001	100.001	100.001	100.001	100.001	99.901	100.001
MW588382_LCM90_SP344|USA|2015|Cactaceae	99.701	99.701	99.801	99.801	99.401	99.801	99.801	99.801	99.801	99.901	99.701	99.801	100.001
MW588384_LCM96_SP41|USA|2016|Cactaceae	99.801	99.801	99.901	100.001	100.001	100.001	100.001	100.001	100.001	100.001	99.901	100.001	99.901	100.001
MW588374_LCM65_SP344_2|USA|2009|Cactaceae	99.801	99.801	100.001	100.001	100.001	100.001	100.001	100.001	100.001	100.001	99.901	100.001	99.801	100.001	100.001
MW588379_LCM75_SP344|Mexico|2009|Cactaceae	99.801	99.801	100.001	100.001	100.001	100.001	100.001	100.001	100.001	100.001	99.901	100.001	99.801	100.001	100.001	100.001
MW588375_LCM69_SP41|USA|2009|Cactaceae	99.801	99.801	99.901	100.001	100.001	100.001	100.001	100.001	100.001	100.001	99.801	99.901	99.801	99.901	100.001	100.001	100.001
MW588372_LCM65_SP41|USA|2009|Cactaceae	99.801	99.801	99.901	100.001	99.801	100.001	100.001	100.001	100.001	100.001	99.801	99.901	99.201	99.901	100.001	100.001	99.901	100.001
MW588377_LCM69_SP344|USA|2009|Cactaceae	99.801	99.801	99.901	100.001	100.001	100.001	100.001	100.001	100.001	100.001	99.801	99.901	99.801	99.901	100.001	100.001	99.901	99.901	100.001
MW588385_SF3_SA|USA|2019|zuchini	98.701	98.701	98.801	98.801	98.801	98.801	98.801	98.801	98.801	98.801	98.701	98.801	98.701	98.801	98.801	98.801	98.801	98.801	98.801	100.001
MW588386_SF4_SA|USA|2019|zuchini	98.701	98.701	98.701	98.801	98.801	98.801	98.801	98.801	98.801	98.801	98.701	98.701	98.601	98.701	98.801	98.801	98.701	98.701	98.701	100.001	100.001
MW588387_SF5_SA|USA|2019|radish	98.701	98.701	98.801	98.801	98.801	98.801	98.801	98.801	98.801	98.801	98.701	98.801	98.701	98.801	98.801	98.801	98.801	98.801	98.801	100.001	100.001	100.001
MW588388_SF6_SA|USA|2019|pepper	98.701	98.701	98.801	98.801	98.801	98.801	98.801	98.801	98.801	98.801	98.701	98.801	98.701	98.801	98.801	98.801	98.801	98.801	98.801	100.001	100.001	100.001	100.001
MW588389_SWAT_SA|USA|2019|watermelon	99.001	99.001	99.101	99.101	99.101	99.101	99.101	99.101	99.101	99.101	99.001	99.101	99.001	99.101	99.101	99.101	99.101	99.101	99.101	99.201	99.201	99.201	99.201	100.001
MF187211|Mexico|2016|zuchini	97.801	97.801	97.901	97.901	97.901	97.901	97.901	97.901	97.901	97.901	97.801	97.901	97.801	97.901	97.901	97.901	97.901	97.901	97.901	97.701	97.601	97.701	97.701	97.701	100.001
KC895398|Egypt|2012|squash	95.901	95.901	96.001	96.001	96.001	96.001	96.001	96.001	96.001	96.001	95.901	96.001	95.901	96.001	96.001	96.001	96.001	96.001	96.001	95.701	95.701	95.701	95.701	95.701	97.301	100.001
MG763920|Egypt|2017|tomato	94.301	94.301	94.301	94.301	94.301	94.301	94.301	94.301	94.301	94.401	94.201	94.301	94.201	94.301	94.301	94.301	94.301	94.401	94.301	94.001	94.001	94.001	94.001	94.001	95.501	95.601	100.001
MH346454|Egypt|2016|pepper	95.401	95.401	95.401	95.501	95.501	95.501	95.501	95.501	95.501	95.501	95.401	95.401	95.301	95.501	95.501	95.501	95.401	95.601	95.401	95.201	95.201	95.201	95.201	95.201	96.701	96.101	95.001	100.001
DQ285019|Egypt|2005|squash	97.701	97.701	97.701	97.701	97.701	97.701	97.701	97.801	97.801	97.801	97.601	97.701	97.601	97.701	97.801	97.801	97.701	97.701	97.701	97.501	97.401	97.501	97.501	97.401	98.901	97.601	95.901	97.001	100.001
KM595142|Egypt|2011|squash	97.701	97.701	97.701	97.701	97.701	97.701	97.701	97.801	97.801	97.801	97.601	97.701	97.601	97.701	97.801	97.801	97.701	97.701	97.701	97.501	97.401	97.501	97.501	97.401	98.901	97.601	95.901	97.001	100.001	100.001
KM595153|Egypt|2011|squash	97.701	97.701	97.701	97.701	97.701	97.701	97.701	97.801	97.801	97.801	97.601	97.701	97.601	97.701	97.801	97.801	97.701	97.701	97.701	97.501	97.401	97.501	97.501	97.401	98.901	97.601	95.901	97.001	100.001	100.001	100.001
KM595143|Egypt|2011|squash	97.201	97.201	97.301	97.301	97.301	97.301	97.301	97.301	97.301	97.301	97.201	97.301	97.101	97.301	97.301	97.301	97.301	97.201	97.301	97.001	96.901	97.001	97.001	97.001	98.501	97.201	95.501	96.501	99.501	99.501	99.501	100.001
KM595154|Egypt|2011|squash	97.501	97.501	97.501	97.501	97.501	97.501	97.501	97.501	97.501	97.501	97.401	97.501	97.301	97.501	97.501	97.501	97.501	97.501	97.501	97.201	97.101	97.201	97.201	97.201	98.701	97.401	95.601	96.701	99.701	99.701	99.701	99.301	100.001
EF532620|Jordan|2005|Malva_parviflora	96.201	96.201	96.201	96.201	96.201	96.201	96.201	96.201	96.201	96.201	96.101	96.201	96.001	96.201	96.201	96.201	96.201	96.201	96.201	96.001	95.901	96.001	96.001	96.001	97.201	95.801	94.601	95.101	98.101	98.101	98.101	97.701	97.801	100.001
KM595150|Egypt|2011|squash	96.801	96.801	96.901	96.901	96.901	96.901	96.901	96.901	96.901	96.901	96.801	96.901	96.701	96.801	96.901	96.901	96.901	96.801	96.901	96.501	96.501	96.501	96.501	96.501	98.001	96.901	95.001	96.101	98.901	98.901	98.901	98.401	98.601	98.301	100.001
KM595151|Egypt|2011|squash	96.801	96.801	96.901	96.901	96.901	96.901	96.901	96.901	96.901	96.901	96.801	96.901	96.701	96.801	96.901	96.901	96.901	96.801	96.901	96.501	96.501	96.501	96.501	96.501	98.001	96.901	95.001	96.101	98.901	98.901	98.901	98.401	98.601	98.301	100.001	100.001
HQ184436|Israel|2009|squash	97.601	97.601	97.701	97.801	97.801	97.801	97.801	97.801	97.801	97.801	97.601	97.701	97.601	97.701	97.801	97.801	97.701	97.701	97.701	97.401	97.401	97.401	97.401	97.501	99.001	97.601	95.801	97.001	99.301	99.301	99.301	98.801	99.001	97.301	98.901	98.901	100.001
KM595238|Palestine|2011|squash	97.301	97.301	97.401	97.401	97.401	97.401	97.401	97.401	97.401	97.401	97.301	97.401	97.301	97.401	97.401	97.401	97.401	97.401	97.401	97.101	97.001	97.101	97.101	97.101	98.601	97.301	95.601	96.601	99.001	99.001	99.001	98.601	98.701	97.201	98.401	98.401	99.401	100.001
HM368373|Lebanon|2009|Cucurbita_pepo	97.801	97.801	97.801	97.801	97.801	97.801	97.801	97.801	97.801	97.801	97.701	97.801	97.601	97.801	97.801	97.801	97.801	97.801	97.801	97.501	97.501	97.501	97.501	97.501	99.201	97.901	96.101	97.101	99.501	99.501	99.501	99.101	99.301	97.601	98.601	98.601	99.501	99.201	100.001
KM595129|Lebanon|2011|squash	97.801	97.801	97.801	97.801	97.801	97.801	97.801	97.801	97.801	97.801	97.701	97.801	97.601	97.801	97.801	97.801	97.801	97.801	97.801	97.501	97.501	97.501	97.501	97.501	99.201	97.901	96.101	97.101	99.501	99.501	99.501	99.101	99.301	97.601	98.601	98.601	99.501	99.201	100.001	100.001
KM595132|Lebanon|2011|squash	97.501	97.501	97.601	97.601	97.601	97.601	97.601	97.601	97.601	97.601	97.501	97.601	97.501	97.601	97.601	97.601	97.601	97.601	97.601	97.301	97.301	97.301	97.301	97.301	99.001	97.601	96.001	97.001	99.201	99.201	99.201	98.801	99.001	97.301	98.301	98.301	99.201	98.901	99.501	99.501	100.001
KM595191|Jordan|2011|squash	97.901	97.901	98.001	98.001	98.001	98.001	98.001	98.001	98.001	98.001	97.901	98.001	97.801	97.901	98.001	98.001	98.001	98.001	98.001	97.701	97.601	97.701	97.701	97.601	99.301	98.001	96.201	97.301	99.601	99.601	99.601	99.201	99.401	97.701	98.601	98.601	99.601	99.301	99.801	99.801	99.601	100.001
KM595197|Jordan|2011|squash	97.801	97.801	97.801	97.901	97.901	97.901	97.901	97.901	97.901	97.901	97.801	97.801	97.701	97.801	97.901	97.901	97.801	97.801	97.801	97.601	97.501	97.601	97.601	97.501	99.201	97.901	96.101	97.201	99.501	99.501	99.501	99.101	99.301	97.601	98.501	98.501	99.501	99.201	99.701	99.701	99.501	99.901	100.001
KM595193|Jordan|2011|squash	97.601	97.601	97.601	97.701	97.701	97.701	97.701	97.701	97.701	97.701	97.601	97.601	97.501	97.601	97.701	97.701	97.601	97.601	97.601	97.401	97.301	97.401	97.401	97.301	99.001	97.701	95.901	97.001	99.301	99.301	99.301	98.901	99.101	97.401	98.301	98.301	99.301	99.001	99.501	99.501	99.301	99.701	99.601	100.001
KM595134|Lebanon|2011|squash	97.501	97.501	97.501	97.601	97.601	97.601	97.601	97.601	97.601	97.601	97.501	97.501	97.401	97.501	97.601	97.601	97.501	97.501	97.501	97.301	97.201	97.301	97.301	97.201	98.901	97.601	95.801	96.901	99.201	99.201	99.201	98.701	98.901	97.401	98.301	98.301	99.201	98.901	99.401	99.401	99.201	99.601	99.501	99.301	100.001
KM595156|Jordan|2011|squash	97.801	97.801	97.801	97.801	97.801	97.801	97.801	97.801	97.801	97.801	97.701	97.801	97.701	97.801	97.801	97.801	97.801	97.801	97.801	97.501	97.501	97.501	97.501	97.501	99.201	97.801	96.101	97.101	99.501	99.501	99.501	99.001	99.201	97.601	98.501	98.501	99.401	99.201	99.701	99.701	99.501	99.801	99.701	99.501	99.401	100.001
KM595210|Jordan|2011|squash	97.801	97.801	97.801	97.801	97.801	97.801	97.801	97.801	97.801	97.801	97.701	97.801	97.601	97.801	97.801	97.801	97.801	97.801	97.801	97.501	97.501	97.501	97.501	97.501	99.201	97.801	96.101	97.201	99.501	99.501	99.501	99.001	99.201	97.601	98.501	98.501	99.401	99.201	99.701	99.701	99.501	99.801	99.701	99.501	99.401	99.701	100.001
KT099131|Israel|2011|whiteflies:squash	97.801	97.801	97.801	97.801	97.801	97.801	97.801	97.801	97.801	97.801	97.701	97.801	97.701	97.801	97.801	97.801	97.801	97.801	97.801	97.501	97.501	97.501	97.501	97.501	99.201	97.801	96.101	97.201	99.501	99.501	99.501	99.001	99.201	97.601	98.501	98.501	99.401	99.201	99.701	99.701	99.501	99.801	99.701	99.501	99.401	99.701	99.701	100.001
KM595095|Israel|2011|squash	97.401	97.401	97.401	97.501	97.501	97.501	97.501	97.501	97.501	97.501	97.301	97.401	97.301	97.401	97.501	97.501	97.401	97.401	97.401	97.201	97.201	97.201	97.201	97.201	98.701	97.501	95.601	96.701	99.101	99.101	99.101	98.601	98.801	97.101	98.101	98.101	99.001	98.701	99.301	99.301	99.101	99.401	99.301	99.101	99.101	99.301	99.301	99.301	100.001
KM595099|Israel|2011|squash	97.501	97.501	97.601	97.601	97.601	97.601	97.601	97.601	97.601	97.601	97.501	97.601	97.501	97.601	97.601	97.601	97.601	97.601	97.601	97.301	97.301	97.301	97.301	97.301	98.901	97.501	95.801	96.801	99.201	99.201	99.201	98.701	98.901	97.301	98.301	98.301	99.201	98.901	99.401	99.401	99.101	99.501	99.401	99.201	99.101	99.401	99.401	99.401	99.201
KM595202|Jordan|2011|squash	97.801	97.801	97.901	97.901	97.901	97.901	97.901	97.901	97.901	97.901	97.801	97.901	97.801	97.901	97.901	97.901	97.901	97.901	97.901	97.601	97.601	97.601	97.601	97.601	99.201	97.901	96.101	97.201	99.501	99.501	99.501	99.101	99.301	97.601	98.601	98.601	99.501	99.201	99.801	99.801	99.501	99.901	99.801	99.601	99.501	99.801	99.801	99.801	99.401
KC441465|Palestine|2010|squash	97.601	97.601	97.601	97.601	97.601	97.601	97.601	97.601	97.601	97.601	97.501	97.601	97.501	97.601	97.601	97.601	97.601	97.601	97.601	97.301	97.301	97.301	97.301	97.301	98.901	97.601	95.801	96.901	99.201	99.201	99.201	98.801	99.001	97.301	98.401	98.401	99.401	99.101	99.501	99.501	99.201	99.601	99.501	99.301	99.201	99.501	99.501	99.501	99.101
KM595215|Palestine|2011|squash	97.601	97.601	97.601	97.601	97.601	97.601	97.601	97.601	97.601	97.601	97.501	97.601	97.501	97.601	97.601	97.601	97.601	97.601	97.601	97.301	97.301	97.301	97.301	97.301	98.901	97.601	95.801	96.901	99.201	99.201	99.201	98.801	99.001	97.301	98.401	98.401	99.401	99.101	99.501	99.501	99.201	99.601	99.501	99.301	99.201	99.501	99.501	99.501	99.101
KM595220|Palestine|2011|squash	97.601	97.601	97.601	97.601	97.601	97.601	97.601	97.601	97.601	97.601	97.501	97.601	97.501	97.601	97.601	97.601	97.601	97.601	97.601	97.301	97.301	97.301	97.301	97.301	98.901	97.601	95.801	96.901	99.201	99.201	99.201	98.801	99.001	97.301	98.401	98.401	99.401	99.101	99.501	99.501	99.201	99.601	99.501	99.301	99.201	99.501	99.501	99.501	99.101
KM595135|Lebanon|2011|squash	97.501	97.501	97.501	97.601	97.601	97.601	97.601	97.601	97.601	97.601	97.501	97.501	97.401	97.501	97.601	97.601	97.501	97.501	97.501	97.301	97.201	97.301	97.301	97.201	98.901	97.601	95.801	96.901	99.201	99.201	99.201	98.801	99.001	97.301	98.301	98.301	99.201	98.901	99.501	99.501	99.201	99.601	99.501	99.301	99.201	99.401	99.401	99.401	99.201
KM595167|Jordan|2011|squash	97.701	97.701	97.701	97.801	97.801	97.801	97.801	97.801	97.801	97.801	97.601	97.701	97.601	97.701	97.801	97.801	97.701	97.701	97.701	97.501	97.401	97.501	97.501	97.401	98.901	97.601	95.901	96.901	99.201	99.201	99.201	98.801	99.001	97.301	98.301	98.301	99.201	98.901	99.501	99.501	99.201	99.601	99.501	99.301	99.201	99.501	99.501	99.501	99.201
KM595179|Jordan|2011|squash	97.501	97.501	97.501	97.501	97.501	97.501	97.501	97.501	97.501	97.501	97.401	97.501	97.401	97.501	97.501	97.501	97.501	97.501	97.501	97.201	97.201	97.201	97.201	97.201	98.901	97.501	95.701	96.801	99.201	99.201	99.201	98.701	98.901	97.301	98.301	98.301	99.201	99.001	99.401	99.401	99.101	99.501	99.401	99.201	99.101	99.401	99.401	99.401	99.101
KM595122|Israel|2011|squash	97.301	97.301	97.301	97.401	97.401	97.401	97.401	97.401	97.401	97.401	97.301	97.301	97.201	97.301	97.401	97.401	97.301	97.401	97.301	97.101	97.001	97.101	97.101	97.001	98.601	97.301	95.701	96.701	99.001	99.001	99.001	98.501	98.701	97.201	98.001	98.001	98.901	98.701	99.201	99.201	99.001	99.301	99.201	99.001	98.901	99.201	99.201	99.201	98.901
KM595136|Lebanon|2011|squash	95.601	95.601	95.601	95.601	95.601	95.601	95.601	95.601	95.601	95.601	95.501	95.601	95.501	95.601	95.601	95.601	95.601	95.601	95.601	95.401	95.401	95.401	95.401	95.301	97.201	95.701	93.901	94.901	97.301	97.301	97.301	96.901	97.101	95.401	96.401	96.401	97.301	97.001	97.601	97.601	97.301	97.701	97.601	97.401	97.301	97.501	97.501	97.501	97.301
KM595158|Jordan|2011|squash	97.501	97.501	97.501	97.601	97.601	97.601	97.601	97.601	97.601	97.601	97.501	97.501	97.401	97.501	97.601	97.601	97.501	97.501	97.501	97.301	97.201	97.301	97.301	97.201	98.901	97.601	95.801	96.901	99.201	99.201	99.201	98.801	99.001	97.301	98.301	98.301	99.201	98.901	99.501	99.501	99.201	99.601	99.501	99.301	99.201	99.401	99.401	99.401	99.201
KM595178|Jordan|2011|squash	97.701	97.701	97.801	97.801	97.801	97.801	97.801	97.801	97.801	97.801	97.701	97.801	97.601	97.801	97.801	97.801	97.801	97.801	97.801	97.501	97.501	97.501	97.501	97.501	99.101	97.801	95.901	97.001	99.501	99.501	99.501	99.001	99.201	97.601	98.501	98.501	99.401	99.101	99.701	99.701	99.401	99.701	99.601	99.401	99.301	99.601	99.601	99.601	99.301
KM595185|Jordan|2011|squash	97.701	97.701	97.701	97.801	97.801	97.801	97.801	97.801	97.801	97.801	97.601	97.701	97.601	97.701	97.801	97.801	97.701	97.701	97.701	97.501	97.401	97.501	97.501	97.401	99.001	97.701	95.901	97.001	99.401	99.401	99.401	98.901	99.101	97.501	98.401	98.401	99.301	99.101	99.601	99.601	99.301	99.701	99.601	99.401	99.301	99.501	99.501	99.501	99.301
KM595206|Jordan|2011|squash	97.701	97.701	97.701	97.801	97.801	97.801	97.801	97.801	97.801	97.801	97.601	97.701	97.601	97.701	97.801	97.801	97.701	97.701	97.701	97.501	97.401	97.501	97.501	97.401	99.101	97.801	96.001	97.001	99.501	99.501	99.501	99.101	99.201	97.601	98.601	98.601	99.401	99.101	99.701	99.701	99.401	99.801	99.701	99.501	99.401	99.601	99.601	99.601	99.401
KM595092|Israel|2011|squash	97.201	97.201	97.201	97.201	97.201	97.201	97.201	97.201	97.201	97.201	97.101	97.201	97.101	97.201	97.201	97.201	97.201	97.201	97.201	96.901	96.901	96.901	96.901	96.901	98.601	97.301	95.401	96.501	98.901	98.901	98.901	98.401	98.601	97.001	98.001	98.001	98.901	98.601	99.201	99.201	98.901	99.201	99.101	98.901	98.901	99.101	99.101	99.101	98.901
KM595093|Israel|2011|squash	97.201	97.201	97.201	97.201	97.201	97.201	97.201	97.201	97.201	97.201	97.101	97.201	97.101	97.201	97.201	97.201	97.201	97.201	97.201	96.901	96.901	96.901	96.901	96.901	98.501	97.301	95.401	96.501	98.801	98.801	98.801	98.401	98.601	97.001	97.901	97.901	98.801	98.501	99.101	99.101	98.801	99.201	99.101	98.901	98.701	99.001	99.001	99.001	98.701
KM595133|Lebanon|2011|squash	97.601	97.601	97.601	97.601	97.601	97.601	97.601	97.601	97.601	97.601	97.501	97.601	97.501	97.601	97.601	97.601	97.601	97.601	97.601	97.301	97.301	97.301	97.301	97.301	98.901	97.601	95.801	96.901	99.301	99.301	99.301	98.801	99.001	97.401	98.301	98.301	99.201	99.001	99.501	99.501	99.201	99.601	99.501	99.301	99.201	99.501	99.501	99.501	99.201
KM595163|Jordan|2011|squash	97.701	97.701	97.701	97.801	97.801	97.801	97.801	97.801	97.801	97.801	97.601	97.701	97.601	97.701	97.801	97.801	97.701	97.701	97.701	97.401	97.301	97.401	97.401	97.401	99.001	97.701	95.901	97.001	99.401	99.401	99.401	98.901	99.101	97.501	98.401	98.401	99.301	99.101	99.601	99.601	99.301	99.701	99.601	99.401	99.301	99.501	99.501	99.501	99.301
KM595174|Jordan|2011|squash	97.801	97.801	97.801	97.801	97.801	97.801	97.801	97.801	97.801	97.801	97.701	97.801	97.701	97.801	97.801	97.801	97.801	97.801	97.801	97.501	97.501	97.501	97.501	97.501	99.201	97.901	96.101	97.101	99.501	99.501	99.501	99.101	99.201	97.601	98.601	98.601	99.501	99.201	99.801	99.801	99.501	99.801	99.701	99.501	99.401	99.701	99.701	99.701	99.401
KM595196|Jordan|2011|squash	97.701	97.701	97.801	97.801	97.801	97.801	97.801	97.801	97.801	97.801	97.701	97.801	97.601	97.801	97.801	97.801	97.801	97.801	97.801	97.501	97.501	97.501	97.501	97.501	99.101	97.801	96.001	97.101	99.501	99.501	99.501	99.001	99.201	97.601	98.501	98.501	99.401	99.201	99.701	99.701	99.401	99.801	99.701	99.501	99.401	99.701	99.701	99.701	99.401
KM595199|Jordan|2011|squash	97.401	97.401	97.501	97.501	97.501	97.501	97.501	97.501	97.501	97.501	97.401	97.501	97.301	97.501	97.501	97.501	97.501	97.501	97.501	97.201	97.201	97.201	97.201	97.201	98.801	97.501	95.701	96.801	99.201	99.201	99.201	98.701	98.901	97.301	98.301	98.301	99.101	98.901	99.401	99.401	99.101	99.501	99.401	99.201	99.101	99.401	99.401	99.401	99.101
KM595170|Jordan|2011|squash	97.701	97.701	97.701	97.801	97.801	97.801	97.801	97.801	97.801	97.801	97.601	97.701	97.601	97.701	97.801	97.801	97.701	97.701	97.701	97.501	97.401	97.501	97.501	97.401	99.101	97.801	96.101	97.001	99.401	99.401	99.401	99.001	99.201	97.501	98.401	98.401	99.401	99.101	99.701	99.701	99.401	99.801	99.701	99.501	99.401	99.601	99.601	99.601	99.401
KM595173|Jordan|2011|squash	97.801	97.801	97.801	97.801	97.801	97.801	97.801	97.801	97.801	97.801	97.701	97.801	97.701	97.801	97.801	97.801	97.801	97.801	97.801	97.501	97.501	97.501	97.501	97.501	99.201	97.801	96.101	97.101	99.501	99.501	99.501	99.101	99.201	97.601	98.501	98.501	99.501	99.201	99.701	99.701	99.501	99.801	99.701	99.501	99.401	99.701	99.701	99.701	99.401
KM595157|Jordan|2011|squash	97.601	97.601	97.701	97.701	97.701	97.701	97.701	97.701	97.701	97.701	97.601	97.701	97.601	97.701	97.701	97.701	97.701	97.701	97.701	97.401	97.401	97.401	97.401	97.401	99.101	97.801	96.001	97.001	99.501	99.501	99.501	99.001	99.201	97.601	98.401	98.401	99.401	99.101	99.701	99.701	99.401	99.701	99.601	99.401	99.301	99.601	99.601	99.601	99.201
KM595175|Jordan|2011|squash	97.701	97.701	97.801	97.801	97.801	97.801	97.801	97.801	97.801	97.801	97.701	97.801	97.601	97.801	97.801	97.801	97.801	97.801	97.801	97.401	97.401	97.401	97.401	97.401	99.001	97.701	95.901	97.001	99.301	99.301	99.301	98.901	99.101	97.401	98.401	98.401	99.301	99.001	99.601	99.601	99.301	99.701	99.501	99.401	99.201	99.501	99.501	99.501	99.201
KM595187|Jordan|2011|squash	97.601	97.601	97.601	97.701	97.701	97.701	97.701	97.701	97.701	97.701	97.601	97.601	97.501	97.601	97.701	97.701	97.601	97.601	97.601	97.401	97.301	97.401	97.401	97.301	99.001	97.801	95.901	97.001	99.401	99.401	99.401	98.901	99.101	97.501	98.401	98.401	99.301	99.101	99.601	99.601	99.301	99.701	99.601	99.401	99.301	99.601	99.501	99.601	99.201
KM595200|Jordan|2011|squash	97.601	97.601	97.701	97.701	97.701	97.701	97.701	97.701	97.701	97.701	97.601	97.701	97.601	97.701	97.701	97.701	97.701	97.701	97.701	97.401	97.401	97.401	97.401	97.401	99.101	97.801	96.001	97.001	99.401	99.401	99.401	98.901	99.101	97.501	98.401	98.401	99.401	99.101	99.701	99.701	99.401	99.701	99.601	99.401	99.301	99.601	99.601	99.601	99.301
KM595130|Lebanon|2011|squash	97.501	97.501	97.601	97.601	97.601	97.601	97.601	97.601	97.601	97.601	97.501	97.601	97.501	97.601	97.601	97.601	97.601	97.601	97.601	97.301	97.301	97.301	97.301	97.301	98.901	97.601	95.901	96.901	99.301	99.301	99.301	98.801	99.001	97.401	98.301	98.301	99.201	99.001	99.501	99.501	99.101	99.601	99.501	99.301	99.001	99.501	99.501	99.501	99.101
KM595183|Jordan|2011|squash	97.701	97.701	97.701	97.801	97.801	97.801	97.801	97.801	97.801	97.801	97.601	97.701	97.601	97.701	97.801	97.801	97.701	97.701	97.701	97.401	97.301	97.401	97.401	97.301	99.001	97.701	95.901	97.001	99.401	99.401	99.401	98.901	99.101	97.501	98.401	98.401	99.301	99.101	99.601	99.601	99.301	99.701	99.601	99.401	99.301	99.501	99.501	99.501	99.201
KM595124|Israel|2011|squash	97.601	97.601	97.601	97.701	97.701	97.701	97.701	97.701	97.701	97.701	97.601	97.601	97.501	97.601	97.701	97.701	97.601	97.601	97.601	97.401	97.301	97.401	97.401	97.301	99.001	97.701	95.901	97.001	99.401	99.401	99.401	98.901	99.101	97.501	98.401	98.401	99.301	99.101	99.601	99.601	99.301	99.701	99.601	99.401	99.301	99.501	99.501	99.501	99.101
KM595125|Israel|2011|squash	97.501	97.501	97.601	97.601	97.601	97.601	97.601	97.601	97.601	97.601	97.501	97.601	97.501	97.601	97.601	97.601	97.601	97.601	97.601	97.301	97.301	97.301	97.301	97.301	98.901	97.601	95.801	96.901	99.301	99.301	99.301	98.901	99.101	97.401	98.301	98.301	99.301	99.001	99.501	99.501	99.201	99.601	99.501	99.401	99.201	99.501	99.501	99.501	99.101
KM595208|Jordan|2011|squash	97.601	97.601	97.601	97.701	97.701	97.701	97.701	97.701	97.701	97.701	97.601	97.601	97.501	97.601	97.701	97.701	97.601	97.601	97.601	97.401	97.301	97.401	97.401	97.301	99.001	97.701	95.901	97.001	99.301	99.301	99.301	98.901	99.101	97.401	98.301	98.301	99.301	99.001	99.501	99.501	99.301	99.701	99.601	99.401	99.301	99.501	99.501	99.501	99.101
KP795975|Egypt|2011|Cucurbita_pepo	97.201	97.201	97.301	97.301	97.301	97.301	97.301	97.301	97.301	97.301	97.201	97.301	97.201	97.301	97.301	97.301	97.301	97.301	97.301	97.001	97.001	97.001	97.001	97.001	98.601	97.301	95.601	96.701	99.101	99.101	99.101	98.601	98.801	97.101	98.101	98.101	98.901	98.701	99.201	99.201	98.901	99.301	99.201	99.101	98.901	99.201	99.201	99.201	98.801
KM595094|Israel|2011|squash	97.701	97.701	97.701	97.801	97.801	97.801	97.801	97.801	97.801	97.801	97.601	97.701	97.601	97.701	97.801	97.801	97.701	97.701	97.701	97.501	97.401	97.501	97.501	97.401	99.101	97.801	96.001	97.101	99.401	99.401	99.401	99.001	99.201	97.501	98.401	98.401	99.401	99.101	99.701	99.701	99.401	99.801	99.701	99.501	99.401	99.601	99.601	99.601	99.201
KM595108|Israel|2011|squash	97.701	97.701	97.701	97.801	97.801	97.801	97.801	97.801	97.801	97.801	97.601	97.701	97.601	97.701	97.801	97.801	97.701	97.701	97.701	97.501	97.401	97.501	97.501	97.401	99.101	97.801	96.001	97.001	99.401	99.401	99.401	99.001	99.201	97.501	98.401	98.401	99.401	99.101	99.701	99.701	99.401	99.801	99.701	99.501	99.401	99.601	99.601	99.601	99.301
JX131281|Jordan|2011|Sinapis_arvensis	97.801	97.801	97.801	97.801	97.801	97.801	97.801	97.801	97.801	97.801	97.701	97.801	97.701	97.801	97.801	97.801	97.801	97.801	97.801	97.501	97.501	97.501	97.501	97.501	99.101	97.801	96.101	97.001	99.401	99.401	99.401	99.001	99.201	97.501	98.401	98.401	99.401	99.101	99.701	99.701	99.401	99.801	99.701	99.501	99.401	99.601	99.601	99.601	99.201
JX444577|Jordan|2011|tomato	97.701	97.701	97.701	97.801	97.801	97.801	97.801	97.801	97.801	97.801	97.601	97.701	97.601	97.701	97.801	97.801	97.701	97.701	97.701	97.501	97.401	97.501	97.501	97.401	99.001	97.701	96.101	97.001	99.401	99.401	99.401	98.901	99.101	97.501	98.401	98.401	99.301	99.101	99.601	99.601	99.401	99.701	99.601	99.401	99.301	99.501	99.501	99.501	99.101
KM595177|Jordan|2011|squash	97.801	97.801	97.901	97.901	97.901	97.901	97.901	97.901	97.901	97.901	97.801	97.901	97.801	97.901	97.901	97.901	97.901	97.901	97.901	97.601	97.601	97.601	97.601	97.601	99.201	97.801	96.101	97.101	99.501	99.501	99.501	99.101	99.201	97.601	98.501	98.501	99.501	99.201	99.701	99.701	99.501	99.801	99.701	99.501	99.401	99.701	99.701	99.701	99.301
HG969273|Oman|2013|squash	97.501	97.501	97.501	97.501	97.501	97.501	97.501	97.501	97.501	97.501	97.401	97.501	97.401	97.501	97.501	97.501	97.501	97.501	97.501	97.301	97.301	97.301	97.301	97.201	98.801	97.501	95.801	96.701	99.101	99.101	99.101	98.701	98.901	97.101	98.101	98.101	99.101	98.801	99.401	99.401	99.101	99.501	99.401	99.201	99.101	99.301	99.301	99.301	98.901
HG969275|Oman|2013|squash	97.501	97.501	97.501	97.601	97.601	97.601	97.601	97.601	97.601	97.601	97.501	97.501	97.401	97.501	97.601	97.601	97.501	97.501	97.501	97.301	97.201	97.301	97.301	97.201	98.801	97.501	95.901	96.901	99.201	99.201	99.201	98.801	99.001	97.201	98.301	98.301	99.101	98.901	99.401	99.401	99.201	99.501	99.401	99.201	99.101	99.401	99.401	99.401	98.901
HG969276|Oman|2013|squash	97.501	97.501	97.601	97.601	97.601	97.601	97.601	97.601	97.601	97.601	97.501	97.601	97.501	97.601	97.601	97.601	97.601	97.601	97.601	97.301	97.301	97.301	97.301	97.301	98.901	97.501	95.801	96.801	99.301	99.301	99.301	98.801	99.001	97.201	98.301	98.301	99.201	98.901	99.401	99.401	99.201	99.501	99.401	99.201	99.101	99.401	99.401	99.401	99.001
HG969277|Oman|2013|squash	97.601	97.601	97.601	97.601	97.601	97.601	97.601	97.601	97.601	97.601	97.501	97.601	97.501	97.601	97.601	97.601	97.601	97.601	97.601	97.301	97.301	97.301	97.301	97.301	98.901	97.601	95.901	96.901	99.201	99.201	99.201	98.801	99.001	97.201	98.301	98.301	99.201	98.901	99.501	99.501	99.201	99.601	99.501	99.301	99.201	99.401	99.401	99.401	99.001
MT032114|Oman|2017|squash	97.201	97.201	97.201	97.301	97.301	97.301	97.301	97.301	97.301	97.301	97.201	97.201	97.101	97.201	97.301	97.301	97.201	97.301	97.201	97.001	96.901	97.001	97.001	97.001	98.501	97.201	95.501	96.501	98.801	98.801	98.801	98.401	98.601	96.801	97.801	97.801	98.801	98.501	99.101	99.101	98.801	99.201	99.101	98.901	98.701	99.001	99.001	99.001	98.601
HG969274|Oman|2013|squash	97.501	97.501	97.501	97.601	97.601	97.601	97.601	97.601	97.601	97.601	97.501	97.501	97.401	97.501	97.601	97.601	97.501	97.501	97.501	97.301	97.301	97.301	97.301	97.201	98.801	97.501	95.701	96.801	99.201	99.201	99.201	98.701	98.901	97.101	98.201	98.201	99.101	98.901	99.401	99.401	99.101	99.501	99.401	99.201	99.101	99.401	99.401	99.401	98.901
KM595102|Israel|2011|squash	97.601	97.601	97.701	97.701	97.701	97.701	97.701	97.701	97.701	97.701	97.601	97.701	97.601	97.701	97.701	97.701	97.701	97.701	97.701	97.401	97.401	97.401	97.401	97.401	99.001	97.601	95.901	97.001	99.401	99.401	99.401	98.901	99.101	97.501	98.501	98.501	99.401	99.001	99.501	99.501	99.301	99.701	99.501	99.401	99.201	99.501	99.501	99.501	99.101
KM595127|Israel|2011|squash	97.601	97.601	97.701	97.701	97.701	97.701	97.701	97.701	97.701	97.701	97.601	97.701	97.601	97.701	97.701	97.701	97.701	97.701	97.701	97.401	97.401	97.401	97.401	97.401	99.001	97.801	96.001	97.101	99.301	99.301	99.301	98.901	99.101	97.301	98.301	98.301	99.301	99.001	99.501	99.501	99.301	99.701	99.501	99.401	99.201	99.501	99.501	99.501	99.101
KM595181|Jordan|2011|squash	97.801	97.801	97.801	97.901	97.901	97.901	97.901	97.901	97.901	97.901	97.801	97.801	97.701	97.801	97.901	97.901	97.801	97.801	97.801	97.601	97.501	97.601	97.601	97.501	99.101	97.801	96.001	97.101	99.501	99.501	99.501	99.001	99.201	97.601	98.501	98.501	99.401	99.201	99.701	99.701	99.401	99.801	99.701	99.501	99.401	99.701	99.701	99.701	99.201
KM595103|Israel|2011|squash	97.801	97.801	97.801	97.801	97.801	97.801	97.801	97.801	97.801	97.801	97.701	97.801	97.701	97.801	97.801	97.801	97.801	97.801	97.801	97.501	97.501	97.501	97.501	97.501	99.101	97.801	96.001	97.001	99.401	99.401	99.401	99.001	99.201	97.401	98.401	98.401	99.401	99.101	99.701	99.701	99.401	99.801	99.701	99.501	99.401	99.601	99.601	99.601	99.201
KM595096|Israel|2011|squash	97.501	97.501	97.501	97.501	97.501	97.501	97.501	97.501	97.501	97.501	97.401	97.501	97.401	97.501	97.501	97.501	97.501	97.501	97.501	97.201	97.201	97.201	97.201	97.201	98.801	97.501	95.701	96.701	99.101	99.101	99.101	98.701	98.901	97.301	98.101	98.101	99.101	98.801	99.401	99.401	99.101	99.501	99.401	99.201	99.101	99.301	99.301	99.301	98.901
KM595180|Jordan|2011|squash	97.701	97.701	97.701	97.801	97.801	97.801	97.801	97.801	97.801	97.801	97.601	97.701	97.601	97.701	97.801	97.801	97.701	97.701	97.701	97.501	97.401	97.501	97.501	97.501	99.001	97.701	95.901	97.001	99.401	99.401	99.401	98.901	99.101	97.501	98.401	98.401	99.301	99.101	99.601	99.601	99.301	99.701	99.601	99.401	99.301	99.501	99.501	99.501	99.101
KM595171|Jordan|2011|squash	97.601	97.601	97.601	97.601	97.601	97.601	97.601	97.601	97.601	97.601	97.501	97.601	97.501	97.601	97.601	97.601	97.601	97.601	97.601	97.301	97.301	97.301	97.301	97.301	98.901	97.601	95.801	96.901	99.201	99.201	99.201	98.801	99.001	97.301	98.301	98.301	99.201	98.901	99.501	99.501	99.201	99.601	99.501	99.301	99.201	99.401	99.401	99.401	99.101
KM595184|Jordan|2011|squash	97.901	97.901	97.901	98.001	98.001	98.001	98.001	98.001	98.001	97.901	97.801	97.901	97.801	97.901	98.001	98.001	97.901	97.901	97.901	97.601	97.601	97.601	97.601	97.601	99.201	97.901	96.101	97.201	99.501	99.501	99.501	99.101	99.301	97.601	98.601	98.601	99.501	99.201	99.801	99.801	99.501	99.901	99.801	99.601	99.501	99.701	99.701	99.701	99.301
KM595104|Israel|2011|squash	97.801	97.801	97.801	97.901	97.901	97.901	97.901	97.901	97.901	97.901	97.801	97.801	97.701	97.801	97.901	97.901	97.801	97.801	97.801	97.601	97.501	97.601	97.601	97.501	99.101	97.701	95.901	97.001	99.401	99.401	99.401	98.901	99.101	97.501	98.401	98.401	99.401	99.101	99.601	99.601	99.401	99.701	99.601	99.401	99.301	99.601	99.601	99.701	99.201
KM595110|Israel|2011|squash	97.701	97.701	97.701	97.801	97.801	97.801	97.801	97.801	97.801	97.801	97.601	97.701	97.601	97.701	97.801	97.801	97.701	97.701	97.701	97.501	97.501	97.501	97.501	97.401	99.001	97.701	95.901	97.001	99.401	99.401	99.401	98.901	99.101	97.501	98.401	98.401	99.301	99.101	99.601	99.601	99.301	99.701	99.601	99.401	99.301	99.501	99.501	99.501	99.101
KM595204|Jordan|2011|squash	97.701	97.701	97.701	97.801	97.801	97.801	97.801	97.801	97.801	97.801	97.601	97.701	97.601	97.701	97.801	97.801	97.701	97.701	97.701	97.501	97.401	97.501	97.501	97.401	99.001	97.701	96.001	97.001	99.401	99.401	99.401	98.901	99.101	97.501	98.401	98.401	99.301	99.101	99.601	99.601	99.301	99.701	99.601	99.401	99.301	99.501	99.501	99.501	99.101
KM595207|Jordan|2011|squash	97.801	97.801	97.801	97.901	97.901	97.901	97.901	97.901	97.901	97.901	97.801	97.801	97.701	97.801	97.901	97.901	97.801	97.801	97.801	97.601	97.501	97.601	97.601	97.501	99.001	97.601	95.901	96.901	99.301	99.301	99.301	98.901	99.101	97.401	98.301	98.301	99.301	99.001	99.501	99.501	99.301	99.701	99.501	99.401	99.201	99.501	99.501	99.501	99.101
KM595203|Jordan|2011|squash	97.701	97.701	97.701	97.801	97.801	97.801	97.801	97.801	97.801	97.801	97.601	97.701	97.601	97.701	97.801	97.801	97.701	97.701	97.701	97.501	97.401	97.501	97.501	97.401	99.001	97.701	95.901	97.001	99.401	99.401	99.401	98.901	99.101	97.501	98.401	98.401	99.301	99.101	99.601	99.601	99.301	99.701	99.601	99.401	99.301	99.501	99.501	99.501	99.101
KM595105|Israel|2011|squash	97.501	97.501	97.601	97.601	97.601	97.601	97.601	97.601	97.601	97.601	97.501	97.601	97.501	97.601	97.601	97.601	97.601	97.601	97.601	97.301	97.301	97.301	97.301	97.301	98.901	97.601	95.801	96.801	99.201	99.201	99.201	98.701	98.901	97.301	98.201	98.201	99.201	98.901	99.401	99.401	99.201	99.501	99.401	99.201	99.201	99.401	99.401	99.401	99.001
KM595106|Israel|2011|squash	97.501	97.501	97.601	97.601	97.601	97.601	97.601	97.601	97.601	97.601	97.501	97.601	97.501	97.601	97.601	97.601	97.601	97.601	97.601	97.301	97.301	97.301	97.301	97.301	98.901	97.501	95.801	96.801	99.201	99.201	99.201	98.701	98.901	97.301	98.201	98.201	99.201	98.901	99.401	99.401	99.201	99.501	99.401	99.301	99.101	99.401	99.401	99.401	99.001
KM595112|Israel|2011|squash	97.501	97.501	97.601	97.601	97.601	97.601	97.601	97.601	97.601	97.601	97.501	97.601	97.501	97.601	97.601	97.601	97.601	97.601	97.601	97.301	97.301	97.301	97.301	97.301	98.901	97.601	95.801	96.801	99.201	99.201	99.201	98.701	98.901	97.301	98.301	98.301	99.201	98.901	99.401	99.401	99.201	99.501	99.401	99.201	99.101	99.401	99.401	99.401	99.001
KM595118|Israel|2011|squash	97.701	97.701	97.701	97.801	97.801	97.801	97.801	97.801	97.801	97.801	97.601	97.701	97.601	97.701	97.801	97.801	97.701	97.701	97.701	97.501	97.401	97.501	97.501	97.501	99.001	97.601	95.901	96.901	99.301	99.301	99.301	98.901	99.101	97.401	98.301	98.301	99.301	99.001	99.501	99.501	99.301	99.701	99.501	99.401	99.201	99.501	99.501	99.501	99.101
KM595189|Jordan|2011|squash	97.801	97.801	97.801	97.801	97.801	97.801	97.801	97.801	97.801	97.801	97.701	97.801	97.701	97.801	97.801	97.801	97.801	97.801	97.801	97.501	97.501	97.501	97.501	97.501	99.101	97.801	96.001	97.001	99.401	99.401	99.401	99.001	99.201	97.501	98.401	98.401	99.401	99.101	99.701	99.701	99.401	99.801	99.701	99.501	99.401	99.601	99.601	99.601	99.201
KM595126|Israel|2011|squash	97.801	97.801	97.801	97.801	97.801	97.801	97.801	97.801	97.801	97.801	97.701	97.801	97.701	97.801	97.801	97.801	97.801	97.801	97.801	97.501	97.501	97.501	97.501	97.501	99.101	97.801	96.001	97.001	99.401	99.401	99.401	99.001	99.201	97.501	98.401	98.401	99.401	99.101	99.701	99.701	99.401	99.801	99.701	99.501	99.401	99.601	99.601	99.601	99.201
KM595155|Jordan|2011|squash	97.601	97.601	97.601	97.601	97.601	97.601	97.601	97.701	97.701	97.701	97.601	97.601	97.501	97.601	97.701	97.701	97.601	97.601	97.601	97.401	97.301	97.401	97.401	97.401	98.901	97.601	95.901	96.901	99.301	99.301	99.301	98.801	99.001	97.401	98.301	98.301	99.201	99.001	99.501	99.501	99.201	99.601	99.501	99.301	99.201	99.501	99.501	99.501	99.101
KM595209|Jordan|2011|squash	97.701	97.701	97.701	97.801	97.801	97.801	97.801	97.801	97.801	97.801	97.601	97.701	97.601	97.701	97.801	97.801	97.701	97.701	97.701	97.501	97.401	97.501	97.501	97.501	99.001	97.701	96.001	97.001	99.401	99.401	99.401	98.901	99.101	97.501	98.401	98.401	99.301	99.101	99.601	99.601	99.401	99.701	99.601	99.401	99.301	99.501	99.501	99.501	99.101
KM595195|Jordan|2011|squash	97.601	97.601	97.601	97.701	97.701	97.701	97.701	97.701	97.701	97.701	97.601	97.601	97.501	97.601	97.701	97.701	97.601	97.601	97.601	97.501	97.401	97.501	97.501	97.501	98.901	97.601	95.901	96.901	99.301	99.301	99.301	98.801	99.001	97.401	98.301	98.301	99.201	99.001	99.501	99.501	99.201	99.601	99.501	99.301	99.201	99.501	99.501	99.501	99.101
KM595164|Jordan|2011|squash	97.601	97.601	97.601	97.701	97.701	97.701	97.701	97.701	97.701	97.701	97.601	97.601	97.501	97.601	97.701	97.701	97.601	97.601	97.601	97.401	97.301	97.401	97.401	97.401	98.901	97.501	95.801	96.801	99.201	99.201	99.201	98.701	98.901	97.301	98.201	98.201	99.201	98.901	99.401	99.401	99.201	99.501	99.401	99.201	99.101	99.401	99.401	99.401	99.001
KM595194|Jordan|2011|squash	97.601	97.601	97.701	97.701	97.701	97.701	97.701	97.701	97.701	97.701	97.601	97.701	97.601	97.701	97.701	97.701	97.701	97.701	97.701	97.401	97.401	97.401	97.401	97.401	99.001	97.601	95.901	96.901	99.301	99.301	99.301	98.901	99.101	97.401	98.301	98.301	99.301	99.001	99.501	99.501	99.301	99.701	99.501	99.401	99.201	99.501	99.501	99.501	99.101
KM595198|Jordan|2011|squash	97.701	97.701	97.801	97.801	97.801	97.801	97.801	97.801	97.801	97.801	97.701	97.801	97.601	97.801	97.801	97.801	97.801	97.801	97.801	97.501	97.501	97.501	97.501	97.501	99.101	97.701	95.901	97.001	99.401	99.401	99.401	98.901	99.101	97.501	98.401	98.401	99.401	99.101	99.601	99.601	99.401	99.701	99.601	99.401	99.301	99.601	99.601	99.601	99.201
KM595119|Israel|2011|squash	97.501	97.501	97.601	97.601	97.601	97.601	97.601	97.601	97.601	97.601	97.501	97.601	97.501	97.601	97.601	97.601	97.601	97.601	97.601	97.301	97.301	97.301	97.301	97.301	98.901	97.501	95.801	96.801	99.201	99.201	99.201	98.701	98.901	97.101	98.201	98.201	99.201	98.901	99.401	99.401	99.101	99.501	99.501	99.201	99.101	99.401	99.401	99.401	99.001
KM595205|Jordan|2011|squash	97.801	97.801	97.801	97.801	97.801	97.801	97.801	97.801	97.801	97.801	97.701	97.801	97.701	97.801	97.801	97.801	97.801	97.801	97.801	97.501	97.501	97.501	97.501	97.501	99.001	97.701	95.901	97.001	99.401	99.401	99.401	99.001	99.201	97.601	98.401	98.401	99.401	99.101	99.601	99.601	99.301	99.701	99.601	99.401	99.301	99.501	99.501	99.501	99.101
KM595115|Israel|2011|squash	97.801	97.801	97.801	97.901	97.901	97.901	97.901	97.901	97.901	97.901	97.801	97.801	97.701	97.801	97.901	97.901	97.801	97.801	97.801	97.601	97.501	97.601	97.601	97.501	99.101	97.901	96.001	97.101	99.501	99.501	99.501	99.001	99.201	97.601	98.501	98.501	99.401	99.201	99.701	99.701	99.401	99.801	99.701	99.501	99.401	99.701	99.701	99.701	99.201
KM595116|Israel|2011|squash	97.601	97.601	97.701	97.701	97.701	97.701	97.701	97.701	97.701	97.701	97.601	97.701	97.601	97.701	97.701	97.701	97.701	97.701	97.701	97.401	97.401	97.401	97.401	97.401	98.901	97.601	95.801	96.901	99.201	99.201	99.201	98.801	99.001	97.301	98.301	98.301	99.201	98.901	99.501	99.501	99.201	99.601	99.501	99.301	99.201	99.401	99.401	99.401	99.101
KM595117|Israel|2011|squash	97.401	97.401	97.501	97.501	97.501	97.501	97.501	97.501	97.501	97.501	97.401	97.501	97.301	97.501	97.501	97.501	97.501	97.501	97.501	97.201	97.201	97.201	97.201	97.201	98.801	97.401	95.701	96.701	99.101	99.101	99.101	98.601	98.801	97.101	98.101	98.101	99.001	98.701	99.301	99.301	99.101	99.401	99.301	99.101	99.001	99.301	99.301	99.301	98.901
KM595097|Israel|2011|squash	97.401	97.401	97.501	97.501	97.501	97.501	97.501	97.501	97.501	97.501	97.401	97.501	97.301	97.501	97.501	97.501	97.501	97.501	97.501	97.201	97.201	97.201	97.201	97.201	98.701	97.401	95.601	96.901	99.101	99.101	99.101	98.601	98.801	97.201	98.101	98.101	99.101	98.801	99.301	99.301	99.101	99.401	99.301	99.101	99.001	99.301	99.301	99.301	98.901
KM595176|Jordan|2011|squash	97.601	97.601	97.701	97.701	97.701	97.701	97.701	97.701	97.701	97.701	97.601	97.701	97.601	97.701	97.701	97.701	97.701	97.701	97.701	97.401	97.401	97.401	97.401	97.401	99.001	97.601	95.901	96.901	99.301	99.301	99.301	98.901	99.101	97.401	98.301	98.301	99.301	99.101	99.501	99.501	99.301	99.701	99.501	99.401	99.201	99.501	99.501	99.501	99.101
KM595098|Israel|2011|squash	97.801	97.801	97.801	97.801	97.801	97.801	97.801	97.801	97.801	97.801	97.701	97.801	97.701	97.801	97.801	97.801	97.801	97.801	97.801	97.501	97.501	97.501	97.501	97.501	99.101	97.801	96.001	97.101	99.401	99.401	99.401	99.001	99.201	97.501	98.401	98.401	99.401	99.201	99.701	99.701	99.401	99.801	99.701	99.501	99.401	99.601	99.601	99.601	99.201
KM595131|Lebanon|2011|squash	97.201	97.201	97.201	97.301	97.301	97.301	97.301	97.301	97.301	97.301	97.201	97.201	97.101	97.201	97.301	97.301	97.201	97.201	97.201	97.001	97.001	97.001	97.001	96.901	98.501	97.201	95.401	96.501	98.901	98.901	98.901	98.401	98.601	97.001	97.901	97.901	98.801	98.601	99.101	99.101	98.801	99.201	99.101	98.901	98.801	99.101	99.101	99.101	98.601
KM595188|Jordan|2011|squash	97.701	97.701	97.801	97.801	97.801	97.801	97.801	97.801	97.801	97.801	97.701	97.801	97.601	97.801	97.801	97.801	97.801	97.801	97.801	97.501	97.501	97.501	97.501	97.501	99.101	97.801	96.001	97.101	99.401	99.401	99.401	98.901	99.101	97.601	98.401	98.401	99.401	99.101	99.601	99.601	99.401	99.701	99.601	99.401	99.301	99.601	99.601	99.601	99.201
KM595100|Israel|2011|squash	97.701	97.701	97.701	97.801	97.801	97.801	97.801	97.801	97.801	97.801	97.601	97.701	97.601	97.701	97.801	97.801	97.701	97.701	97.701	97.501	97.401	97.501	97.501	97.401	99.001	97.701	95.901	97.101	99.401	99.401	99.401	98.901	99.101	97.501	98.401	98.401	99.301	99.101	99.601	99.601	99.301	99.701	99.601	99.401	99.301	99.501	99.501	99.501	99.101
KM595138|Lebanon|2011|squash	97.801	97.801	97.801	97.901	97.901	97.901	97.901	97.901	97.901	97.901	97.801	97.801	97.701	97.801	97.901	97.901	97.801	97.801	97.801	97.601	97.501	97.601	97.601	97.501	99.101	97.901	96.001	97.101	99.501	99.501	99.501	99.001	99.201	97.601	98.601	98.601	99.401	99.201	99.801	99.801	99.401	99.801	99.701	99.501	99.401	99.701	99.701	99.701	99.301
KM595120|Israel|2011|squash	97.601	97.601	97.701	97.701	97.701	97.701	97.701	97.701	97.701	97.701	97.601	97.701	97.601	97.701	97.701	97.701	97.701	97.701	97.701	97.401	97.401	97.401	97.401	97.401	99.001	97.601	95.901	96.901	99.301	99.301	99.301	98.901	99.101	97.401	98.301	98.301	99.301	99.001	99.501	99.501	99.301	99.701	99.501	99.401	99.201	99.501	99.501	99.501	99.201
KM595101|Israel|2011|squash	97.801	97.801	97.801	97.901	97.901	97.901	97.901	97.901	97.901	97.901	97.801	97.801	97.701	97.801	97.901	97.901	97.801	97.801	97.801	97.601	97.501	97.601	97.601	97.501	99.201	97.801	96.001	97.101	99.501	99.501	99.501	99.001	99.201	97.601	98.501	98.501	99.401	99.201	99.701	99.701	99.401	99.801	99.701	99.501	99.401	99.701	99.701	99.701	99.201
KM595123|Israel|2011|squash	97.701	97.701	97.701	97.801	97.801	97.801	97.801	97.801	97.801	97.801	97.601	97.701	97.601	97.701	97.801	97.801	97.701	97.701	97.701	97.501	97.401	97.501	97.501	97.401	99.101	97.701	95.901	97.001	99.401	99.401	99.401	98.901	99.101	97.501	98.401	98.401	99.301	99.101	99.601	99.601	99.301	99.701	99.601	99.401	99.301	99.501	99.501	99.501	99.101
KM595111|Israel|2011|squash	97.601	97.601	97.601	97.601	97.601	97.601	97.601	97.601	97.601	97.601	97.501	97.601	97.501	97.601	97.601	97.601	97.601	97.601	97.601	97.301	97.201	97.301	97.301	97.201	98.701	97.101	95.201	97.001	98.901	98.901	98.901	98.501	98.601	97.101	98.101	98.101	99.101	98.701	99.101	99.101	98.801	99.201	99.101	99.001	98.801	99.101	99.101	99.201	98.701
KM595182|Jordan|2011|squash	97.801	97.801	97.901	97.901	97.901	97.901	97.901	97.901	97.901	97.901	97.801	97.901	97.801	97.901	97.901	97.901	97.901	97.901	97.901	97.601	97.601	97.601	97.601	97.601	99.201	97.801	96.101	97.101	99.501	99.501	99.501	99.101	99.201	97.601	98.501	98.501	99.501	99.201	99.701	99.701	99.501	99.801	99.701	99.501	99.401	99.701	99.701	99.701	99.301
KM595137|Lebanon|2011|squash	97.601	97.601	97.601	97.701	97.701	97.701	97.701	97.701	97.701	97.701	97.601	97.601	97.501	97.601	97.701	97.701	97.601	97.601	97.601	97.401	97.301	97.401	97.401	97.301	98.901	97.601	95.801	96.901	99.301	99.301	99.301	98.801	99.001	97.401	98.301	98.301	99.201	99.001	99.501	99.501	99.201	99.601	99.501	99.301	99.201	99.501	99.501	99.501	99.101
KM595121|Israel|2011|squash	97.801	97.801	97.801	97.901	97.901	97.901	97.901	97.901	97.901	97.901	97.801	97.801	97.701	97.801	97.901	97.901	97.801	97.801	97.801	97.601	97.601	97.601	97.601	97.501	99.101	97.801	96.001	97.101	99.501	99.501	99.501	99.001	99.201	97.601	98.501	98.501	99.401	99.201	99.701	99.701	99.401	99.801	99.701	99.501	99.401	99.701	99.701	99.701	99.201
KM595107|Israel|2011|squash	97.901	97.901	97.901	98.001	98.001	98.001	98.001	98.001	98.001	97.901	97.801	97.901	97.801	97.901	98.001	98.001	97.901	97.901	97.901	97.601	97.601	97.601	97.601	97.601	99.201	97.901	96.101	97.201	99.501	99.501	99.501	99.101	99.301	97.601	98.601	98.601	99.501	99.201	99.801	99.801	99.501	99.901	99.801	99.601	99.501	99.701	99.701	99.701	99.301
KM595159|Jordan|2011|squash	97.801	97.801	97.801	97.801	97.801	97.801	97.801	97.801	97.801	97.801	97.701	97.801	97.701	97.801	97.801	97.801	97.801	97.801	97.801	97.501	97.501	97.501	97.501	97.501	99.101	97.801	96.001	97.001	99.401	99.401	99.401	99.001	99.201	97.501	98.401	98.401	99.401	99.101	99.701	99.701	99.401	99.801	99.701	99.501	99.401	99.601	99.601	99.601	99.301
KM595190|Jordan|2011|squash	97.701	97.701	97.801	97.801	97.801	97.801	97.801	97.801	97.801	97.801	97.701	97.801	97.601	97.801	97.801	97.801	97.801	97.801	97.801	97.501	97.501	97.501	97.501	97.501	99.101	97.701	95.901	97.001	99.401	99.401	99.401	98.901	99.101	97.501	98.401	98.401	99.301	99.101	99.601	99.601	99.301	99.701	99.601	99.401	99.301	99.501	99.501	99.501	99.101
KM595161|Jordan|2011|squash	97.601	97.601	97.701	97.701	97.701	97.701	97.701	97.701	97.701	97.701	97.601	97.701	97.601	97.701	97.701	97.701	97.701	97.701	97.701	97.401	97.401	97.401	97.401	97.401	99.001	97.601	95.901	96.901	99.301	99.301	99.301	98.901	99.101	97.401	98.301	98.301	99.301	99.001	99.501	99.501	99.301	99.701	99.501	99.401	99.201	99.501	99.601	99.501	99.101
KM595192|Jordan|2011|squash	97.601	97.601	97.701	97.701	97.701	97.701	97.701	97.701	97.701	97.701	97.601	97.701	97.601	97.701	97.701	97.701	97.701	97.701	97.701	97.401	97.401	97.401	97.401	97.401	99.001	97.601	95.901	96.901	99.301	99.301	99.301	98.901	99.101	97.401	98.301	98.301	99.301	99.001	99.501	99.501	99.301	99.701	99.501	99.401	99.201	99.501	99.501	99.501	99.101
KM595211|Jordan|2011|squash	97.801	97.801	97.801	97.901	97.901	97.901	97.901	97.901	97.901	97.901	97.801	97.801	97.701	97.801	97.901	97.901	97.801	97.801	97.801	97.601	97.501	97.601	97.601	97.501	99.101	97.801	96.001	97.101	99.501	99.501	99.501	99.001	99.201	97.601	98.501	98.501	99.401	99.201	99.701	99.701	99.401	99.801	99.701	99.501	99.401	99.701	99.701	99.701	99.301
KM595165|Jordan|2011|squash	97.801	97.801	97.801	97.801	97.801	97.801	97.801	97.801	97.801	97.801	97.701	97.801	97.801	97.801	97.801	97.801	97.801	97.801	97.801	97.501	97.501	97.501	97.501	97.501	99.101	97.801	96.001	97.001	99.401	99.401	99.401	98.901	99.101	97.501	98.401	98.401	99.401	99.101	99.601	99.601	99.401	99.801	99.701	99.501	99.401	99.601	99.601	99.601	99.201
KM595169|Jordan|2011|squash	97.701	97.701	97.701	97.801	97.801	97.801	97.801	97.801	97.801	97.801	97.601	97.701	97.601	97.701	97.801	97.801	97.701	97.701	97.701	97.501	97.401	97.501	97.501	97.401	99.001	97.701	95.901	97.001	99.401	99.401	99.401	99.001	99.201	97.601	98.401	98.401	99.301	99.101	99.601	99.601	99.301	99.701	99.601	99.401	99.301	99.501	99.501	99.501	99.101
KM595213|Jordan|2011|squash	97.801	97.801	97.801	97.901	97.901	97.901	97.901	97.901	97.901	97.901	97.801	97.801	97.701	97.801	97.901	97.901	97.801	97.801	97.801	97.501	97.501	97.501	97.501	97.501	99.101	97.701	95.901	97.001	99.401	99.401	99.401	98.901	99.101	97.501	98.401	98.401	99.401	99.101	99.601	99.601	99.401	99.701	99.601	99.401	99.301	99.601	99.601	99.601	99.201
KM595113|Israel|2011|squash	97.801	97.801	97.801	97.801	97.801	97.801	97.801	97.801	97.801	97.801	97.701	97.801	97.701	97.801	97.801	97.801	97.801	97.801	97.801	97.501	97.401	97.501	97.501	97.501	98.901	97.601	95.801	97.001	99.401	99.401	99.401	98.901	99.101	97.501	98.301	98.301	99.201	99.001	99.501	99.501	99.201	99.601	99.501	99.301	99.201	99.501	99.501	99.501	99.101
KM595186|Jordan|2011|squash	97.901	97.901	98.001	98.001	98.001	98.001	98.001	98.001	98.001	98.001	97.901	98.001	97.801	97.901	98.001	98.001	98.001	98.001	98.001	97.701	97.601	97.701	97.701	97.601	99.201	97.801	96.101	97.201	99.601	99.601	99.601	99.101	99.301	97.701	98.501	98.501	99.501	99.201	99.701	99.701	99.501	99.801	99.701	99.501	99.401	99.701	99.701	99.701	99.301
KM595212|Jordan|2011|squash	97.901	97.901	98.001	98.001	98.001	98.001	98.001	98.001	98.001	98.001	97.901	98.001	97.801	97.901	98.001	98.001	98.001	97.901	98.001	97.701	97.601	97.701	97.701	97.601	99.101	97.801	96.001	97.101	99.501	99.501	99.501	99.101	99.201	97.601	98.401	98.401	99.401	99.101	99.701	99.701	99.401	99.801	99.701	99.501	99.401	99.601	99.601	99.701	99.201
KM595128|Israel|2011|squash	97.701	97.701	97.801	97.801	97.801	97.801	97.801	97.801	97.801	97.801	97.701	97.801	97.601	97.801	97.801	97.801	97.801	97.801	97.801	97.501	97.501	97.501	97.501	97.501	99.101	97.701	95.901	97.001	99.401	99.401	99.401	98.901	99.101	97.601	98.501	98.501	99.401	99.101	99.601	99.601	99.401	99.701	99.601	99.401	99.301	99.601	99.601	99.601	99.201
KM595109|Israel|2011|squash	97.901	97.901	97.901	98.001	98.001	98.001	98.001	98.001	98.001	97.901	97.801	97.901	97.801	97.901	98.001	98.001	97.901	97.901	97.901	97.601	97.601	97.601	97.601	97.601	99.201	97.901	96.101	97.201	99.501	99.501	99.501	99.101	99.301	97.601	98.601	98.601	99.501	99.201	99.801	99.801	99.501	99.901	99.801	99.601	99.501	99.701	99.701	99.701	99.301
KM595114|Israel|2011|squash	97.801	97.801	97.901	97.901	97.901	97.901	97.901	97.901	97.901	97.901	97.801	97.901	97.801	97.901	97.901	97.901	97.901	97.901	97.901	97.601	97.601	97.601	97.601	97.601	99.201	97.901	96.101	97.101	99.501	99.501	99.501	99.101	99.201	97.601	98.501	98.501	99.501	99.201	99.701	99.701	99.501	99.801	99.701	99.501	99.401	99.701	99.701	99.701	99.301
KM595160|Jordan|2011|squash	97.801	97.801	97.901	97.901	97.901	97.901	97.901	97.901	97.901	97.901	97.801	97.901	97.801	97.901	97.901	97.901	97.901	97.901	97.901	97.701	97.601	97.701	97.701	97.601	99.201	97.801	96.101	97.101	99.501	99.501	99.501	99.101	99.201	97.601	98.501	98.501	99.501	99.201	99.701	99.701	99.501	99.801	99.701	99.501	99.401	99.701	99.701	99.701	99.301
KM595166|Jordan|2011|squash	97.801	97.801	97.901	97.901	97.901	97.901	97.901	97.901	97.901	97.901	97.801	97.901	97.801	97.901	97.901	97.901	97.901	97.901	97.901	97.701	97.601	97.701	97.701	97.601	99.201	97.801	96.101	97.101	99.501	99.501	99.501	99.101	99.201	97.601	98.501	98.501	99.501	99.201	99.701	99.701	99.501	99.801	99.701	99.501	99.401	99.701	99.701	99.701	99.301
KM595162|Jordan|2011|squash	97.701	97.701	97.701	97.801	97.801	97.801	97.801	97.801	97.801	97.801	97.601	97.701	97.601	97.701	97.801	97.801	97.701	97.701	97.701	97.501	97.401	97.501	97.501	97.401	99.001	97.701	95.901	97.001	99.401	99.401	99.401	98.901	99.101	97.501	98.401	98.401	99.301	99.101	99.601	99.601	99.401	99.701	99.601	99.401	99.301	99.501	99.501	99.501	99.101
KM595168|Jordan|2011|squash	97.801	97.801	97.901	97.901	97.901	97.901	97.901	97.901	97.901	97.901	97.801	97.901	97.801	97.901	97.901	97.901	97.901	97.901	97.901	97.601	97.601	97.601	97.601	97.601	99.201	97.801	96.101	97.101	99.501	99.501	99.501	99.101	99.201	97.601	98.501	98.501	99.501	99.201	99.701	99.701	99.501	99.801	99.701	99.501	99.401	99.701	99.701	99.701	99.301
KM595201|Jordan|2011|squash	97.801	97.801	97.901	97.901	97.901	97.901	97.901	97.901	97.901	97.901	97.801	97.901	97.801	97.901	97.901	97.901	97.901	97.901	97.901	97.601	97.601	97.601	97.601	97.601	99.201	97.801	96.101	97.101	99.501	99.501	99.501	99.101	99.201	97.601	98.501	98.501	99.501	99.201	99.701	99.701	99.501	99.801	99.701	99.501	99.401	99.701	99.701	99.701	99.301
AF256203|USA_AZ|1999|watermelon	97.201	97.201	97.201	97.301	97.301	97.301	97.301	97.301	97.301	97.301	97.201	97.201	97.101	97.201	97.301	97.301	97.201	97.201	97.201	97.201	97.101	97.201	97.201	97.201	97.201	95.401	93.801	95.001	97.201	97.201	97.201	96.701	96.901	95.801	96.401	96.401	97.301	96.901	97.201	97.201	96.901	97.301	97.201	97.101	96.901	97.201	97.201	97.201	96.701
DQ285016|USA|na|squash	98.101	98.101	98.101	98.101	98.101	98.101	98.101	98.101	98.101	98.101	98.001	98.101	98.001	98.101	98.101	98.101	98.101	98.101	98.101	97.901	97.801	97.901	97.901	98.101	98.201	96.401	94.801	95.801	98.201	98.201	98.201	97.801	98.001	96.801	97.501	97.501	98.301	97.901	98.201	98.201	97.901	98.301	98.201	98.001	97.901	98.101	98.101	98.101	97.701
M38183|USA|1981|squash	98.201	98.201	98.201	98.301	98.301	98.301	98.301	98.301	98.301	98.301	98.101	98.201	98.101	98.201	98.301	98.301	98.201	98.201	98.201	98.001	98.001	98.001	98.001	98.101	98.301	96.501	94.801	95.901	98.301	98.301	98.301	97.801	98.001	96.901	97.601	97.601	98.501	98.001	98.301	98.301	98.001	98.401	98.301	98.101	98.001	98.301	98.301	98.301	97.801
KT099117|USA_Ca|2012|whiteflies:squash	97.701	97.701	97.601	97.701	97.701	97.701	97.701	97.701	97.701	97.701	97.601	97.701	97.501	97.701	97.701	97.701	97.601	97.601	97.601	97.501	97.501	97.501	97.501	97.501	97.801	96.001	94.301	95.401	97.801	97.801	97.801	97.301	97.501	96.401	97.001	97.001	97.901	97.501	97.801	97.801	97.501	97.901	97.801	97.601	97.501	97.801	97.801	97.801	97.401
MF504010|Pakistan|2012|Gossypium_hirsutum	92.801	92.801	92.801	92.901	92.901	92.901	92.901	92.901	92.901	92.901	92.801	92.801	92.801	92.801	92.901	92.901	92.801	92.801	92.801	92.701	92.701	92.701	92.701	92.601	92.901	91.101	89.501	90.701	92.801	92.801	92.801	92.401	92.501	91.401	92.201	92.201	93.101	92.601	92.901	92.901	92.801	93.001	93.001	92.801	92.601	92.901	92.901	92.901	92.501
MF504011|Pakistan|2012|Gossypium_hirsutum	92.601	92.601	92.601	92.601	92.601	92.601	92.601	92.601	92.601	92.601	92.601	92.601	92.501	92.601	92.601	92.601	92.601	92.601	92.601	92.501	92.501	92.501	92.501	92.401	92.801	91.001	89.401	90.601	92.601	92.601	92.601	92.201	92.401	91.301	92.001	92.001	92.901	92.501	92.801	92.801	92.601	92.901	92.801	92.601	92.501	92.701	92.701	92.801	92.301
[truncated: 114 more columns]

## Sheet: SLCV DNA-B
KT099159|USA_CA|2012|whiteflies_squash	100.001
MW588408_LCM89_SP2634|USA|2015|cactaceae	94.501	100.001
MW588410_LCM93_SP2634|USA|2016|cactaceae	94.401	99.301	100.001
MW588397_LCM62_SP8848|USA|2009|cactaceae	94.201	99.001	99.701	100.001
MW588404_LCM76_SP1332|USA|2009|cactaceae	94.401	99.201	99.801	99.801	100.001
MW588398_LCM65_SP209|USA|2009|cactaceae	94.301	99.201	99.801	99.801	100.001	100.001
MW588402_LCM74_SP1332|Mexico|2009|cactaceae	94.301	99.201	99.801	99.801	100.001	99.901	100.001
MW588400_LCM67_SP209|Mexico|2009|cactaceae	94.301	99.101	99.801	99.801	99.901	99.901	99.901	100.001
MW588407_LCM89_SP58|USA|2015|cactaceae	94.301	99.101	99.801	99.801	99.901	99.901	99.901	99.801	100.001
MW588406_LCM79_SP1332|Mexico|2006|cactaceae	94.401	99.201	99.901	99.701	99.901	99.801	99.801	99.801	99.901	100.001
MW588401_LCM68_SP209|USA|2009|cactaceae	94.401	99.201	99.901	99.701	99.901	99.801	99.801	99.801	99.801	99.901	100.001
MW588399_LCM66_SP209|USA|2006|cactaceae	94.401	99.301	99.901	99.801	99.901	99.901	99.901	99.801	99.801	100.001	100.001	100.001
MW588403_LCM75_SP1332|Mexico|2009|cactaceae	94.401	99.301	99.901	99.801	99.901	99.901	99.901	99.801	99.801	100.001	100.001	100.001	100.001
MW588409_LCM93_SP58|USA|2016|cactaceae	94.501	99.301	99.901	99.801	99.901	99.901	99.901	99.801	99.801	100.001	100.001	100.001	100.001	100.001
MW588396_KPB1_SB|USA|2019|jalapeno	93.701	95.401	95.901	95.601	95.801	95.701	95.701	95.701	95.701	95.801	95.801	95.901	95.901	95.801	100.001
MW588413_SF6_SB|USA|2019|pepper	93.801	95.401	95.901	95.701	95.801	95.801	95.801	95.701	95.701	95.901	95.901	95.901	95.901	95.901	100.001	100.001
MW588411_SF4_SB|USA|2019|squash	93.701	95.401	95.801	95.601	95.801	95.701	95.701	95.701	95.701	95.801	95.801	95.801	95.801	95.801	99.901	99.901	100.001
MW588412_SF5_SB|USA|2019|radish	93.701	95.401	95.801	95.601	95.801	95.701	95.701	95.701	95.701	95.801	95.801	95.801	95.801	95.801	99.901	99.901	99.801	100.001
MW588395_DBG34_SP15973|USA|2018|cactaceae	93.901	95.501	95.901	95.701	95.901	95.801	95.801	95.801	95.801	95.901	95.901	95.901	95.901	96.001	98.801	98.801	98.801	98.801	100.001
MW588405_LCM78_SP1332|Mexico|2006|cactaceae	93.801	95.301	95.801	95.601	95.701	95.701	95.701	95.601	95.601	95.701	95.701	95.801	95.801	95.801	98.501	98.501	98.501	98.501	98.801	100.001
MW588414_SWAT_SB|USA|2019|watermelon	94.301	95.701	95.601	95.401	95.601	95.501	95.601	95.501	95.601	95.701	95.601	95.601	95.601	95.501	94.301	94.301	94.201	94.201	94.401	94.301	100.001
MW588393_CG5_SB||2018|tomato	94.601	96.101	96.001	95.801	95.901	95.901	95.901	95.901	95.901	96.001	95.901	96.001	96.001	96.001	94.601	94.701	94.601	94.601	94.601	94.601	99.301	100.001
MW588394_CG6_SB||2018|tomato	94.601	96.001	95.901	95.701	95.901	95.801	95.801	95.801	95.901	95.901	95.901	95.901	95.901	95.801	94.601	94.601	94.501	94.501	94.601	94.501	99.201	100.001	100.001
M38182|USA|1981|squash	95.801	95.101	94.901	94.701	94.801	94.801	94.801	94.801	94.801	94.901	94.901	94.901	94.901	95.001	94.101	94.101	94.101	94.101	94.401	94.001	94.801	95.101	95.001	100.001
MF504012|Pakistan|2012|Gossypium_hirsutum	96.001	95.301	95.101	94.901	95.001	95.001	95.001	95.001	95.001	95.101	95.101	95.101	95.101	95.101	94.301	94.301	94.201	94.201	94.501	94.301	95.001	95.201	95.201	100.001	100.001
MF504013|Pakistan|2012|Gossypium_hirsutum	96.001	95.301	95.201	94.901	95.101	95.001	95.001	95.001	95.001	95.101	95.101	95.201	95.201	95.201	94.301	94.301	94.301	94.301	94.601	94.301	95.001	95.301	95.301	100.001	100.001	100.001
DQ285017|USA|na|squash	96.001	95.001	94.901	94.701	94.801	94.801	94.801	94.701	94.701	94.901	94.901	94.901	94.901	94.901	94.301	94.301	94.201	94.201	94.501	94.301	95.001	95.301	95.301	98.901	99.001	99.001	100.001
EF532621|Jordan|2005|Malva_parviflora	96.001	95.001	94.901	94.701	94.801	94.801	94.801	94.701	94.701	94.901	94.901	94.901	94.901	94.901	94.301	94.301	94.201	94.201	94.501	94.301	95.001	95.301	95.301	98.901	99.001	99.001	100.001	100.001
DQ285018|USA_AZ|1999|watermelon	95.101	94.801	94.701	94.501	94.701	94.601	94.601	94.601	94.701	94.701	94.701	94.701	94.701	94.801	93.801	93.801	93.801	93.801	94.001	93.701	95.001	95.201	95.201	96.701	96.701	96.701	96.701	96.701	100.001
HG941656|Oman|2013|squash	94.101	94.001	93.801	93.601	93.801	93.701	93.701	93.701	93.701	93.801	93.801	93.801	93.801	93.901	93.101	93.101	93.101	93.101	93.201	93.201	93.801	94.101	94.001	95.601	95.701	95.701	95.601	95.601	95.001	100.001
HG941652|Oman|2013|squash	94.101	94.001	93.801	93.601	93.701	93.701	93.701	93.701	93.701	93.801	93.801	93.801	93.801	93.801	93.001	93.001	93.001	93.001	93.101	93.101	93.801	94.101	94.001	95.501	95.701	95.701	95.601	95.601	94.901	100.001	100.001
HG941654|Oman|2013|squash	94.101	94.101	93.801	93.601	93.801	93.701	93.701	93.701	93.701	93.801	93.801	93.801	93.801	93.901	93.001	93.101	93.001	93.001	93.101	93.101	93.801	94.101	94.001	95.601	95.701	95.701	95.601	95.601	95.001	100.001	100.001	100.001
MT032115|Oman|2017|squash	93.801	93.801	93.601	93.301	93.501	93.501	93.501	93.401	93.401	93.501	93.501	93.601	93.601	93.601	92.801	92.801	92.701	92.701	92.901	92.801	93.501	93.801	93.701	95.401	95.401	95.401	95.301	95.301	94.601	99.701	99.701	99.701	100.001
HG941653|Oman|2013|squash	94.101	94.001	93.801	93.601	93.701	93.701	93.701	93.701	93.701	93.801	93.801	93.801	93.801	93.801	92.901	92.901	92.901	92.901	93.101	93.101	93.801	94.101	94.001	95.501	95.701	95.701	95.601	95.601	94.901	99.901	99.901	99.901	99.601	100.001
MH346455|Egypt|2016|pepper	93.301	93.101	92.901	92.701	92.801	92.801	92.801	92.801	92.801	92.901	92.901	92.901	92.901	92.901	92.101	92.101	92.001	92.001	92.301	92.201	93.001	93.201	93.201	94.501	94.701	94.801	94.701	94.701	94.101	97.401	97.401	97.401	97.001	97.401	100.001
JX444574|Jordan|2011|tomato	94.501	94.001	93.901	93.701	93.801	93.801	93.801	93.801	93.801	93.901	93.901	93.901	93.901	93.901	93.101	93.201	93.101	93.101	93.301	93.301	94.001	94.301	94.201	95.801	95.901	95.901	95.801	95.801	95.301	98.501	98.501	98.501	98.201	98.501	97.901	100.001
KT099165|Israel|2011|whiteflies_squash	94.801	94.401	94.301	94.101	94.201	94.201	94.201	94.201	94.201	94.301	94.301	94.301	94.301	94.301	93.501	93.601	93.501	93.501	93.701	93.701	94.501	94.701	94.701	96.201	96.301	96.301	96.201	96.201	95.601	99.001	99.001	99.001	98.701	99.001	98.301	99.501	100.001
JX131282|Jordan|2011|Sinapis_arvensis	94.601	94.201	94.001	93.801	94.001	93.901	93.901	93.901	93.901	94.001	94.001	94.001	94.001	94.101	93.301	93.301	93.201	93.201	93.501	93.401	94.201	94.401	94.301	95.901	96.001	96.001	95.901	95.901	95.401	98.801	98.801	98.801	98.501	98.801	98.001	99.201	99.601	100.001
KC441466|palestine|2010|squash	94.901	94.401	94.301	94.001	94.201	94.201	94.201	94.101	94.101	94.201	94.201	94.301	94.301	94.301	93.401	93.401	93.301	93.301	93.601	93.501	94.501	94.701	94.701	96.101	96.201	96.301	96.201	96.201	95.601	98.901	98.901	98.901	98.601	98.901	98.001	99.201	99.701	99.401	100.001
HQ184437|Israel|2003|squash	94.601	94.201	94.001	93.801	94.001	93.901	93.901	93.901	93.901	94.001	94.001	94.001	94.001	94.101	93.001	93.101	93.001	93.001	93.201	93.101	94.101	94.401	94.301	95.901	96.101	96.101	96.001	96.001	95.301	98.601	98.601	98.601	98.301	98.601	97.701	98.901	99.301	99.001	99.301	100.001
HM368374|Lebanon|2009|zuchini	94.801	94.301	94.201	93.901	94.101	94.001	94.001	94.001	94.001	94.101	94.101	94.201	94.201	94.201	93.301	93.401	93.301	93.301	93.601	93.401	94.301	94.501	94.501	96.101	96.301	96.301	96.201	96.201	95.601	98.601	98.601	98.601	98.301	98.601	97.501	98.701	99.201	98.901	99.101	98.801	100.001
MK284932|Egypt|na|Squash	94.701	94.101	94.001	93.801	94.001	93.901	93.901	93.901	93.801	93.901	94.001	94.001	94.001	94.001	93.101	93.101	93.101	93.101	93.401	93.201	93.901	94.301	94.201	96.301	96.301	96.401	96.301	96.301	95.401	98.301	98.301	98.201	98.001	98.301	97.301	98.501	98.901	98.601	98.801	98.501	98.701	100.001
MK284930|Egypt|na|Squash	94.801	94.201	94.101	93.801	94.001	94.001	94.001	93.901	93.901	94.001	94.001	94.101	94.101	94.101	93.301	93.301	93.201	93.201	93.601	93.401	94.001	94.401	94.301	96.301	96.501	96.501	96.501	96.501	95.501	98.301	98.401	98.301	98.001	98.401	97.401	98.601	99.001	98.801	99.001	98.701	98.701	99.101	100.001
KF030954|Egypt|2012|squash	89.301	89.101	88.901	88.701	88.801	88.801	88.801	88.701	88.701	88.801	88.801	88.901	88.901	88.901	88.701	88.701	88.701	88.701	88.901	88.701	88.501	88.601	88.701	90.101	90.701	90.701	90.701	90.701	90.201	93.301	93.301	93.301	93.001	93.301	92.701	93.701	93.901	93.701	93.901	93.601	93.501	93.201	93.201	100.001
MG763921|Egypt|2017|tomato	91.401	90.801	90.601	90.401	90.601	90.501	90.501	90.501	90.501	90.601	90.601	90.601	90.601	90.601	89.901	89.901	89.901	89.901	90.101	90.001	90.901	91.001	91.101	92.101	92.501	92.601	92.501	92.501	92.001	95.301	95.301	95.301	95.001	95.301	96.201	95.701	96.001	95.901	95.701	95.401	95.401	95.001	95.201	94.101	100.001
