# Supplementary material for: Identification of the Begomoviruses Squash Leaf Curl Virus and Watermelon Chlorotic Stunt Virus in Various Plant Samples in North America
Source: Viruses. 2021 Apr 30;13(5):810. doi: 10.3390/v13050810 (PMC8147125; doi:10.3390/v13050810)
Supplement: Supplementary file 1 [file viruses-13-00810-s001.zip › Supplementary_data_2.xlsx]

## Sheet: WCSV DNA-A
KM066100|Saudi_Arabia|2014|watermelon	100.001
KJ939448|Saudi_Arabia|2014|watermelon	99.601	100.001
KJ958911|Saudi_Arabia|2013|watermelon	97.601	97.701	100.001
AJ012081|Yemen|1999|watermelon	97.901	98.201	97.401	100.001
AJ245650|Sudan|na|watermelon	97.201	97.401	97.201	97.701	100.001
KM820238|Jordan|2011|watermelon	97.501	97.701	97.001	98.001	98.301	100.001
KM820220|Jordan|2011|watermelon	97.501	97.601	97.001	97.901	98.301	99.901	100.001
KM820208|Jordan|2011|watermelon	97.301	97.501	96.901	97.901	98.201	99.401	99.401	100.001
KM820205|Jordan|2011|watermelon	97.401	97.601	97.001	97.901	98.301	99.501	99.501	99.801	100.001
KM820204|Jordan|2011|watermelon	97.301	97.501	96.901	97.801	98.201	99.401	99.401	99.801	99.901	100.001
KM820237|Jordan|2011|watermelon	97.601	97.801	97.201	98.101	98.501	99.701	99.701	99.601	99.701	99.601	100.001
KM820218|Jordan|2011|watermelon	97.401	97.601	96.901	97.901	98.301	99.501	99.501	99.301	99.501	99.301	99.701	100.001
KM820231|Jordan|2011|watermelon	97.501	97.701	97.001	98.001	98.301	99.601	99.501	99.401	99.501	99.401	99.701	99.501	100.001
KM820235|Jordan|2011|watermelon	97.501	97.701	97.101	98.001	98.401	99.601	99.601	99.501	99.601	99.501	99.701	99.501	99.601	100.001
KM820227|Jordan|2011|watermelon	97.601	97.801	97.101	98.101	98.401	99.701	99.601	99.501	99.601	99.501	99.801	99.601	99.701	99.901	100.001
KM820211|Jordan|2011|watermelon	97.401	97.601	97.101	97.901	98.301	99.501	99.501	99.301	99.501	99.301	99.601	99.401	99.501	99.701	99.701	100.001
KM820203|Jordan|2011|watermelon	97.301	97.501	97.001	97.801	98.201	99.401	99.401	99.301	99.401	99.301	99.601	99.301	99.401	99.601	99.701	99.901	100.001
KM820202|Jordan|2011|watermelon	97.401	97.601	97.101	97.901	98.301	99.501	99.501	99.301	99.501	99.301	99.601	99.401	99.501	99.701	99.701	100.001	99.901	100.001
KM820210|Jordan|2011|watermelon	97.301	97.601	97.001	97.901	98.201	99.501	99.401	99.301	99.401	99.301	99.601	99.401	99.501	99.601	99.701	100.001	99.901	100.001	100.001
KM820201|Jordan|2011|watermelon	97.401	97.601	97.101	97.901	98.301	99.501	99.501	99.401	99.501	99.401	99.701	99.501	99.501	99.701	99.801	100.001	99.901	100.001	99.901	100.001
KM820233|Jordan|2011|watermelon	97.301	97.601	97.001	97.901	98.301	99.501	99.501	99.401	99.501	99.401	99.701	99.501	99.501	99.701	99.801	99.601	99.601	99.601	99.601	99.701	100.001
KM820224|Jordan|2011|watermelon	97.301	97.601	96.901	97.901	98.201	99.501	99.501	99.401	99.401	99.401	99.601	99.401	99.501	99.601	99.601	99.501	99.401	99.501	99.401	99.501	99.701	100.001
KM820232|Jordan|2011|watermelon	97.501	97.701	97.101	98.001	98.401	99.601	99.601	99.501	99.601	99.501	99.701	99.501	99.601	99.701	99.801	99.601	99.501	99.601	99.601	99.601	99.601	99.601	100.001
KM820228|Jordan|2011|watermelon	97.401	97.601	97.001	97.901	98.301	99.501	99.501	99.401	99.501	99.401	99.701	99.501	99.501	99.701	99.801	99.601	99.501	99.601	99.601	99.601	99.601	99.501	99.901	100.001
KM820219|Jordan|2011|watermelon	97.401	97.601	97.001	97.901	98.301	99.501	99.401	99.301	99.401	99.301	99.601	99.501	99.501	99.601	99.701	99.501	99.501	99.501	99.501	99.601	99.601	99.401	99.601	99.601	100.001
JX131283|Jordan|2011|Sinapis_arvensis	97.201	97.601	96.901	97.801	98.101	99.301	99.201	99.101	99.201	99.101	99.401	99.201	99.301	99.501	99.501	99.301	99.301	99.301	99.301	99.401	99.501	99.201	99.401	99.401	99.601	100.001
KM820279|West_Bank|2011|watermelon	97.501	97.801	97.101	98.001	98.401	99.301	99.301	99.201	99.301	99.201	99.501	99.201	99.401	99.301	99.401	99.201	99.201	99.201	99.201	99.301	99.301	99.201	99.301	99.301	99.201	99.201	100.001
KM820276|West_Bank|2011|watermelon	97.501	97.801	97.101	98.001	98.401	99.301	99.301	99.201	99.301	99.201	99.501	99.201	99.401	99.301	99.401	99.201	99.201	99.201	99.201	99.301	99.301	99.201	99.301	99.301	99.201	99.201	100.001	100.001
KM820275|West_Bank|2011|watermelon	97.501	97.801	97.101	98.001	98.401	99.301	99.301	99.201	99.301	99.201	99.501	99.201	99.401	99.301	99.401	99.201	99.201	99.201	99.201	99.301	99.301	99.201	99.301	99.301	99.201	99.201	100.001	100.001	100.001
KM820273|West_Bank|2011|watermelon	97.501	97.801	97.101	98.001	98.401	99.301	99.301	99.201	99.301	99.201	99.501	99.201	99.401	99.301	99.401	99.201	99.201	99.201	99.201	99.301	99.301	99.201	99.301	99.301	99.201	99.201	100.001	100.001	100.001	100.001
KM820272|West_Bank|2011|watermelon	97.501	97.801	97.101	98.001	98.401	99.301	99.301	99.201	99.301	99.201	99.501	99.201	99.401	99.301	99.401	99.201	99.201	99.201	99.201	99.301	99.301	99.201	99.301	99.301	99.201	99.201	100.001	100.001	100.001	100.001	100.001
KJ854913|West_Bank|2010|watermelon	97.501	97.801	97.101	98.001	98.401	99.301	99.301	99.201	99.301	99.201	99.501	99.201	99.401	99.301	99.401	99.201	99.201	99.201	99.201	99.301	99.301	99.201	99.301	99.301	99.201	99.201	100.001	100.001	100.001	100.001	100.001	100.001
KM820277|West_Bank|2011|watermelon	97.401	97.701	96.901	97.901	98.301	99.201	99.201	99.101	99.201	99.101	99.301	99.101	99.301	99.201	99.301	99.101	99.101	99.101	99.101	99.201	99.201	99.101	99.201	99.201	99.101	99.101	99.901	99.901	99.901	99.901	99.901	99.901	100.001
KJ854915|West_Bank|2010|watermelon	97.401	97.701	96.901	97.901	98.301	99.201	99.201	99.101	99.201	99.101	99.301	99.101	99.301	99.201	99.301	99.101	99.101	99.101	99.101	99.201	99.201	99.101	99.201	99.201	99.101	99.101	99.901	99.901	99.901	99.901	99.901	99.901	100.001	100.001
KM820274|West_Bank|2011|watermelon	97.501	97.701	97.001	98.001	98.301	99.301	99.201	99.101	99.201	99.101	99.401	99.201	99.301	99.301	99.401	99.201	99.101	99.201	99.201	99.201	99.201	99.201	99.301	99.201	99.201	99.101	100.001	100.001	100.001	100.001	100.001	100.001	99.901	99.901	100.001
KJ854914|West_Bank|2010|watermelon	97.501	97.701	97.001	98.001	98.301	99.301	99.201	99.101	99.201	99.101	99.401	99.201	99.301	99.301	99.401	99.201	99.101	99.201	99.201	99.201	99.201	99.201	99.301	99.201	99.201	99.101	100.001	100.001	100.001	100.001	100.001	100.001	99.901	99.901	100.001	100.001
KM820271|West_Bank|2011|watermelon	97.501	97.901	97.201	98.101	98.401	99.501	99.401	99.301	99.401	99.301	99.601	99.401	99.501	99.501	99.601	99.401	99.301	99.401	99.301	99.401	99.401	99.301	99.501	99.401	99.301	99.301	99.801	99.801	99.801	99.801	99.801	99.801	99.701	99.701	99.701	99.701	100.001
KJ854912|West_Bank|2010|watermelon	97.501	97.901	97.201	98.101	98.401	99.501	99.401	99.301	99.401	99.301	99.601	99.401	99.501	99.501	99.601	99.401	99.301	99.401	99.301	99.401	99.401	99.301	99.501	99.401	99.301	99.301	99.801	99.801	99.801	99.801	99.801	99.801	99.701	99.701	99.701	99.701	100.001	100.001
KM820230|Jordan|2011|watermelon	97.701	97.901	97.201	98.101	98.401	99.301	99.301	99.201	99.301	99.201	99.501	99.201	99.401	99.301	99.401	99.201	99.201	99.201	99.201	99.301	99.301	99.201	99.301	99.301	99.201	99.201	99.601	99.601	99.601	99.601	99.601	99.601	99.501	99.501	99.501	99.501	99.601	99.601	100.001
KM820229|Jordan|2011|watermelon	97.601	97.901	97.101	98.001	98.301	99.201	99.201	99.101	99.201	99.101	99.401	99.201	99.301	99.301	99.301	99.201	99.101	99.201	99.101	99.201	99.201	99.101	99.301	99.201	99.101	99.101	99.501	99.501	99.501	99.501	99.501	99.501	99.401	99.401	99.501	99.501	99.501	99.501	99.901	100.001
KM820223|Jordan|2011|watermelon	97.601	97.801	97.101	98.101	98.401	99.301	99.301	99.201	99.301	99.201	99.501	99.301	99.501	99.401	99.501	99.301	99.201	99.301	99.201	99.301	99.301	99.301	99.401	99.301	99.201	99.201	99.601	99.601	99.601	99.601	99.601	99.601	99.501	99.501	99.601	99.601	99.601	99.601	99.601	99.501	100.001
KM820213|Jordan|2011|watermelon	97.501	97.701	97.001	97.901	98.301	99.201	99.201	99.101	99.201	99.101	99.301	99.101	99.301	99.201	99.301	99.101	99.101	99.101	99.101	99.201	99.201	99.201	99.201	99.201	99.101	99.101	99.501	99.501	99.501	99.501	99.501	99.501	99.401	99.401	99.501	99.501	99.501	99.501	99.401	99.301	99.501	100.001
KM820212|Jordan|2011|watermelon	97.501	97.801	97.101	98.001	98.401	99.301	99.201	99.201	99.201	99.201	99.401	99.201	99.301	99.301	99.401	99.201	99.101	99.201	99.201	99.201	99.201	99.201	99.301	99.201	99.201	99.101	99.601	99.601	99.601	99.601	99.601	99.601	99.501	99.501	99.501	99.501	99.501	99.501	99.501	99.401	99.501	99.901	100.001
KM820200|Jordan|2011|watermelon	97.501	97.801	97.101	98.001	98.401	99.301	99.201	99.101	99.201	99.101	99.401	99.201	99.301	99.301	99.401	99.201	99.101	99.201	99.201	99.201	99.201	99.201	99.301	99.201	99.201	99.101	99.601	99.601	99.601	99.601	99.601	99.601	99.501	99.501	99.501	99.501	99.501	99.501	99.501	99.401	99.501	99.801	99.901	100.001
KM820209|Jordan|2011|watermelon	97.501	97.801	97.101	98.001	98.401	99.301	99.201	99.101	99.201	99.101	99.401	99.201	99.301	99.301	99.401	99.201	99.001	99.201	99.201	99.101	99.201	99.201	99.301	99.201	99.201	99.101	99.501	99.501	99.501	99.501	99.501	99.501	99.401	99.401	99.501	99.501	99.501	99.501	99.501	99.401	99.401	99.801	99.801	99.801	100.001
KM820226|Jordan|2011|watermelon	97.501	97.701	97.001	98.001	98.301	99.301	99.301	99.201	99.301	99.201	99.501	99.301	99.401	99.401	99.501	99.301	99.201	99.301	99.201	99.301	99.301	99.201	99.401	99.301	99.201	99.201	99.501	99.501	99.501	99.501	99.501	99.501	99.401	99.401	99.501	99.501	99.501	99.501	99.501	99.501	99.601	99.401	99.501	99.501	99.501	100.001
KM820217|Jordan|2011|watermelon	97.301	97.501	96.801	97.701	98.101	99.201	99.201	99.101	99.201	99.101	99.301	99.101	99.201	99.201	99.301	99.101	99.101	99.101	99.101	99.201	99.201	99.101	99.201	99.201	99.101	99.101	99.201	99.201	99.201	99.201	99.201	99.201	99.101	99.101	99.201	99.201	99.301	99.301	99.201	99.201	99.301	99.101	99.201	99.201	99.201	99.301	100.001
KM820214|Jordan|2011|watermelon	97.401	97.601	96.901	97.901	98.201	99.301	99.301	99.201	99.301	99.201	99.501	99.201	99.301	99.301	99.401	99.201	99.201	99.201	99.201	99.301	99.301	99.201	99.301	99.301	99.201	99.201	99.301	99.301	99.301	99.301	99.301	99.301	99.201	99.201	99.301	99.301	99.401	99.401	99.301	99.301	99.401	99.201	99.301	99.301	99.301	99.401	99.701	100.001
KM820207|Jordan|2011|watermelon	97.401	97.701	96.901	97.901	98.201	99.301	99.301	99.201	99.301	99.201	99.501	99.201	99.301	99.301	99.401	99.201	99.201	99.201	99.201	99.301	99.301	99.201	99.301	99.301	99.201	99.201	99.301	99.301	99.301	99.301	99.301	99.301	99.201	99.201	99.301	99.301	99.401	99.401	99.301	99.301	99.401	99.201	99.301	99.301	99.301	99.401	99.701	99.901	100.001
KM820206|Jordan|2011|watermelon	97.501	97.701	97.001	97.901	98.301	99.401	99.301	99.201	99.301	99.201	99.501	99.301	99.401	99.401	99.501	99.301	99.301	99.301	99.301	99.301	99.301	99.301	99.401	99.301	99.301	99.201	99.401	99.401	99.401	99.401	99.401	99.401	99.301	99.301	99.401	99.401	99.501	99.501	99.401	99.301	99.501	99.301	99.301	99.301	99.301	99.501	99.801	99.901	99.901
KM820216|Jordan|2011|watermelon	97.401	97.701	96.901	97.901	98.301	99.301	99.301	99.201	99.301	99.201	99.501	99.301	99.301	99.401	99.501	99.301	99.201	99.301	99.201	99.301	99.301	99.201	99.401	99.301	99.201	99.201	99.401	99.401	99.401	99.401	99.401	99.401	99.301	99.301	99.301	99.301	99.501	99.501	99.401	99.301	99.401	99.201	99.301	99.301	99.301	99.401	99.801	99.901	99.901
KM820215|Jordan|2011|watermelon	97.501	97.701	97.001	98.001	98.301	99.401	99.401	99.301	99.401	99.301	99.601	99.301	99.401	99.501	99.501	99.301	99.301	99.301	99.301	99.401	99.401	99.301	99.501	99.401	99.301	99.301	99.501	99.501	99.501	99.501	99.501	99.501	99.301	99.301	99.401	99.401	99.501	99.501	99.501	99.401	99.501	99.301	99.401	99.401	99.401	99.501	99.701	99.801	99.801
MW588390_LCM_52|USA|2006|cacti	97.401	97.601	96.901	97.901	98.201	99.201	99.201	99.101	99.201	99.101	99.301	99.101	99.201	99.201	99.301	99.101	99.101	99.101	99.101	99.201	99.201	99.101	99.201	99.201	99.101	99.101	99.201	99.201	99.201	99.201	99.201	99.201	99.101	99.101	99.201	99.201	99.401	99.401	99.201	99.201	99.301	99.101	99.201	99.201	99.201	99.301	99.101	99.201	99.201
KY124280|Mexico|2012|watermelon	97.501	97.701	97.001	98.001	98.301	99.301	99.201	99.101	99.201	99.101	99.401	99.201	99.301	99.301	99.401	99.201	99.101	99.201	99.201	99.201	99.201	99.201	99.301	99.201	99.201	99.101	99.301	99.301	99.301	99.301	99.301	99.301	99.201	99.201	99.301	99.301	99.501	99.501	99.301	99.201	99.301	99.201	99.301	99.301	99.301	99.301	99.101	99.201	99.201
KM820282|West_Bank|2011|watermelon	97.301	97.601	96.901	97.901	98.201	99.301	99.301	99.201	99.301	99.201	99.501	99.201	99.301	99.301	99.401	99.201	99.201	99.201	99.201	99.301	99.301	99.201	99.301	99.301	99.201	99.201	99.301	99.301	99.301	99.301	99.301	99.301	99.201	99.201	99.201	99.201	99.401	99.401	99.301	99.201	99.301	99.201	99.201	99.201	99.201	99.401	99.201	99.301	99.301
KM820281|West_Bank|2011|watermelon	97.401	97.701	97.001	98.001	98.301	99.401	99.401	99.301	99.401	99.301	99.601	99.301	99.501	99.501	99.501	99.301	99.301	99.301	99.301	99.401	99.401	99.301	99.501	99.401	99.301	99.301	99.401	99.401	99.401	99.401	99.401	99.401	99.301	99.301	99.301	99.301	99.501	99.501	99.401	99.301	99.501	99.301	99.301	99.301	99.301	99.501	99.301	99.401	99.401
KJ854916|West_Bank|2010|watermelon	97.401	97.701	97.001	98.001	98.301	99.401	99.401	99.301	99.401	99.301	99.601	99.301	99.501	99.501	99.501	99.301	99.301	99.301	99.301	99.401	99.401	99.301	99.501	99.401	99.301	99.301	99.401	99.401	99.401	99.401	99.401	99.401	99.301	99.301	99.301	99.301	99.501	99.501	99.401	99.301	99.501	99.301	99.301	99.301	99.301	99.501	99.301	99.401	99.401
EF201809|Israel|na|watermelon	97.401	97.801	97.101	98.001	98.301	99.401	99.301	99.201	99.301	99.201	99.501	99.301	99.401	99.401	99.501	99.301	99.201	99.301	99.301	99.301	99.301	99.301	99.401	99.301	99.301	99.201	99.401	99.401	99.401	99.401	99.401	99.401	99.301	99.301	99.401	99.401	99.601	99.601	99.401	99.301	99.501	99.301	99.401	99.401	99.401	99.501	99.201	99.301	99.301
KM820270|West_Bank|2011|watermelon	97.401	97.701	97.001	97.901	98.301	99.201	99.201	99.101	99.201	99.101	99.401	99.201	99.201	99.301	99.301	99.201	99.101	99.201	99.101	99.201	99.301	99.201	99.301	99.201	99.101	99.101	99.301	99.301	99.301	99.301	99.301	99.301	99.201	99.201	99.201	99.201	99.501	99.501	99.301	99.201	99.301	99.201	99.301	99.301	99.301	99.301	99.101	99.201	99.201
KJ854911|West_Bank|2010|watermelon	97.401	97.701	97.001	97.901	98.301	99.201	99.201	99.101	99.201	99.101	99.401	99.201	99.201	99.301	99.301	99.201	99.101	99.201	99.101	99.201	99.301	99.201	99.301	99.201	99.101	99.101	99.301	99.301	99.301	99.301	99.301	99.301	99.201	99.201	99.201	99.201	99.501	99.501	99.301	99.201	99.301	99.201	99.301	99.301	99.301	99.301	99.101	99.201	99.201
KC462552|Palestine|2010|watermelon	97.401	97.701	97.001	97.901	98.301	99.201	99.201	99.101	99.201	99.101	99.401	99.201	99.201	99.301	99.301	99.201	99.101	99.201	99.101	99.201	99.301	99.201	99.301	99.201	99.101	99.101	99.301	99.301	99.301	99.301	99.301	99.301	99.201	99.201	99.201	99.201	99.501	99.501	99.301	99.201	99.301	99.201	99.301	99.301	99.301	99.301	99.101	99.201	99.201
KM820288|West_Bank|2011|watermelon	97.101	97.501	96.801	97.801	98.001	99.201	99.201	99.001	99.101	99.001	99.301	99.101	99.101	99.201	99.201	99.101	99.001	99.101	99.001	99.101	99.101	99.001	99.201	99.101	99.001	99.001	99.101	99.101	99.101	99.101	99.101	99.101	99.001	99.001	99.101	99.101	99.301	99.301	99.101	99.101	99.201	99.001	99.101	99.101	99.101	99.201	99.001	99.101	99.101
KM820287|West_Bank|2011|watermelon	97.101	97.501	96.801	97.801	98.001	99.201	99.201	99.001	99.101	99.001	99.301	99.101	99.101	99.201	99.201	99.101	99.001	99.101	99.001	99.101	99.101	99.001	99.201	99.101	99.001	99.001	99.101	99.101	99.101	99.101	99.101	99.101	99.001	99.001	99.101	99.101	99.301	99.301	99.101	99.101	99.201	99.001	99.101	99.101	99.101	99.201	99.001	99.101	99.101
KJ854919|West_Bank|2010|watermelon	97.101	97.501	96.801	97.801	98.001	99.201	99.201	99.001	99.101	99.001	99.301	99.101	99.101	99.201	99.201	99.101	99.001	99.101	99.001	99.101	99.101	99.001	99.201	99.101	99.001	99.001	99.101	99.101	99.101	99.101	99.101	99.101	99.001	99.001	99.101	99.101	99.301	99.301	99.101	99.101	99.201	99.001	99.101	99.101	99.101	99.201	99.001	99.101	99.101
KM820286|West_Bank|2011|watermelon	97.401	97.701	97.001	98.001	98.301	99.501	99.501	99.301	99.401	99.301	99.601	99.301	99.401	99.501	99.501	99.301	99.301	99.301	99.301	99.401	99.401	99.301	99.501	99.401	99.301	99.301	99.401	99.401	99.401	99.401	99.401	99.401	99.301	99.301	99.301	99.301	99.501	99.501	99.401	99.301	99.401	99.301	99.301	99.301	99.301	99.501	99.301	99.401	99.401
KM820285|West_Bank|2011|watermelon	97.401	97.701	97.001	98.001	98.301	99.501	99.501	99.301	99.401	99.301	99.601	99.301	99.401	99.501	99.501	99.301	99.301	99.301	99.301	99.401	99.401	99.301	99.501	99.401	99.301	99.301	99.401	99.401	99.401	99.401	99.401	99.401	99.301	99.301	99.301	99.301	99.501	99.501	99.401	99.301	99.401	99.301	99.301	99.301	99.301	99.501	99.301	99.401	99.401
KJ854918|West_Bank|2010|watermelon	97.401	97.701	97.001	98.001	98.301	99.501	99.501	99.301	99.401	99.301	99.601	99.301	99.401	99.501	99.501	99.301	99.301	99.301	99.301	99.401	99.401	99.301	99.501	99.401	99.301	99.301	99.401	99.401	99.401	99.401	99.401	99.401	99.301	99.301	99.301	99.301	99.501	99.501	99.401	99.301	99.401	99.301	99.301	99.301	99.301	99.501	99.301	99.401	99.401
KM820284|West_Bank|2011|watermelon	97.201	97.501	96.701	97.701	98.001	99.201	99.201	99.001	99.101	99.001	99.301	99.101	99.101	99.201	99.201	99.101	99.001	99.101	99.001	99.101	99.201	99.101	99.201	99.101	99.001	99.001	99.101	99.101	99.101	99.101	99.101	99.101	99.001	99.001	99.101	99.101	99.201	99.201	99.101	99.001	99.101	99.001	99.101	99.101	99.101	99.201	99.101	99.101	99.101
KM820283|West_Bank|2011|watermelon	97.201	97.501	96.701	97.701	98.001	99.201	99.201	99.001	99.101	99.001	99.301	99.101	99.101	99.201	99.201	99.101	99.001	99.101	99.001	99.101	99.201	99.101	99.201	99.101	99.001	99.001	99.101	99.101	99.101	99.101	99.101	99.101	99.001	99.001	99.101	99.101	99.201	99.201	99.101	99.001	99.101	99.001	99.101	99.101	99.101	99.201	99.101	99.101	99.101
KJ854917|West_Bank|2010|watermelon	97.201	97.501	96.701	97.701	98.001	99.201	99.201	99.001	99.101	99.001	99.301	99.101	99.101	99.201	99.201	99.101	99.001	99.101	99.001	99.101	99.201	99.101	99.201	99.101	99.001	99.001	99.101	99.101	99.101	99.101	99.101	99.101	99.001	99.001	99.101	99.101	99.201	99.201	99.101	99.001	99.101	99.001	99.101	99.101	99.101	99.201	99.101	99.101	99.101
KM820196|Jordan|2011|watermelon	97.501	97.801	97.101	98.001	98.401	99.501	99.401	99.301	99.401	99.301	99.601	99.401	99.501	99.501	99.601	99.401	99.301	99.401	99.301	99.401	99.501	99.401	99.501	99.401	99.301	99.301	99.401	99.401	99.401	99.401	99.401	99.401	99.301	99.301	99.401	99.401	99.601	99.601	99.401	99.301	99.501	99.301	99.401	99.401	99.301	99.501	99.301	99.401	99.401
KM820190|Jordan|2011|watermelon	97.501	97.801	97.101	98.001	98.401	99.501	99.401	99.301	99.401	99.301	99.601	99.401	99.501	99.501	99.601	99.401	99.301	99.401	99.301	99.501	99.501	99.501	99.501	99.401	99.301	99.301	99.401	99.401	99.401	99.401	99.401	99.401	99.301	99.301	99.401	99.401	99.601	99.601	99.401	99.301	99.501	99.401	99.401	99.401	99.401	99.501	99.301	99.401	99.401
KM820280|West_Bank|2011|watermelon	97.601	97.901	97.101	98.101	98.401	99.501	99.501	99.301	99.401	99.301	99.601	99.401	99.501	99.501	99.601	99.401	99.301	99.401	99.301	99.401	99.401	99.301	99.501	99.401	99.301	99.301	99.501	99.501	99.501	99.501	99.501	99.501	99.401	99.401	99.501	99.501	99.601	99.601	99.501	99.401	99.601	99.401	99.501	99.501	99.501	99.501	99.301	99.401	99.401
KM820278|West_Bank|2011|watermelon	97.601	97.901	97.101	98.101	98.401	99.501	99.501	99.301	99.401	99.301	99.601	99.401	99.501	99.501	99.601	99.401	99.301	99.401	99.301	99.401	99.401	99.301	99.501	99.401	99.301	99.301	99.501	99.501	99.501	99.501	99.501	99.501	99.401	99.401	99.501	99.501	99.601	99.601	99.501	99.401	99.601	99.401	99.501	99.501	99.501	99.501	99.301	99.401	99.401
KM820236|Jordan|2011|watermelon	97.501	97.801	97.101	98.001	98.401	99.501	99.401	99.301	99.401	99.301	99.601	99.301	99.501	99.501	99.501	99.301	99.301	99.301	99.301	99.401	99.401	99.301	99.501	99.401	99.301	99.301	99.401	99.401	99.401	99.401	99.401	99.401	99.301	99.301	99.301	99.301	99.501	99.501	99.401	99.301	99.501	99.301	99.301	99.301	99.301	99.501	99.301	99.401	99.401
KM820269|Israel|2011|watermelon	97.401	97.701	97.101	97.901	98.301	99.301	99.301	99.201	99.301	99.201	99.501	99.201	99.301	99.301	99.401	99.201	99.201	99.201	99.201	99.301	99.301	99.201	99.301	99.301	99.201	99.201	99.301	99.301	99.301	99.301	99.301	99.301	99.201	99.201	99.301	99.301	99.501	99.501	99.301	99.301	99.401	99.201	99.301	99.301	99.301	99.401	99.201	99.301	99.301
KM820267|Israel|2011|watermelon	97.201	97.501	96.801	97.701	98.101	99.101	99.101	98.901	99.101	98.901	99.201	99.001	99.101	99.101	99.201	99.001	98.901	99.001	99.001	99.101	99.101	99.001	99.101	99.101	99.001	99.001	99.101	99.101	99.101	99.101	99.101	99.101	99.001	99.001	99.101	99.101	99.301	99.301	99.101	99.101	99.201	99.001	99.101	99.101	99.101	99.201	98.901	99.101	99.101
KM820266|Israel|2011|watermelon	97.201	97.501	96.801	97.701	98.101	99.101	99.101	98.901	99.101	98.901	99.201	99.001	99.101	99.101	99.201	99.001	98.901	99.001	99.001	99.101	99.101	99.001	99.101	99.101	99.001	98.901	99.101	99.101	99.101	99.101	99.101	99.101	99.101	99.101	99.101	99.101	99.301	99.301	99.101	99.101	99.201	99.001	99.101	99.101	99.101	99.201	98.901	99.101	99.101
KM820265|Israel|2011|watermelon	97.201	97.501	96.801	97.701	98.101	99.101	99.101	98.901	99.101	98.901	99.201	99.101	99.101	99.101	99.201	99.001	98.901	99.001	99.001	99.101	99.101	99.001	99.101	99.101	99.001	98.901	99.101	99.101	99.101	99.101	99.101	99.101	99.001	99.001	99.101	99.101	99.301	99.301	99.101	99.101	99.201	99.001	99.101	99.101	99.101	99.201	98.901	99.101	99.101
KM820264|Israel|2011|watermelon	97.201	97.501	96.801	97.701	98.101	99.101	99.101	98.901	99.101	98.901	99.201	99.001	99.101	99.101	99.201	99.001	98.901	99.001	99.001	99.101	99.101	99.001	99.101	99.101	99.001	98.901	99.101	99.101	99.101	99.101	99.101	99.101	99.001	99.001	99.101	99.101	99.301	99.301	99.101	99.101	99.201	99.001	99.101	99.101	99.101	99.201	98.901	99.101	99.101
KM820262|Israel|2011|watermelon	97.201	97.501	96.801	97.701	98.101	99.101	99.101	98.901	99.101	98.901	99.201	99.001	99.101	99.101	99.201	99.001	98.901	99.001	99.001	99.101	99.101	99.001	99.101	99.101	99.001	98.901	99.101	99.101	99.101	99.101	99.101	99.101	99.001	99.001	99.101	99.101	99.301	99.301	99.101	99.101	99.201	99.001	99.101	99.101	99.101	99.201	98.901	99.101	99.101
KM820241|Israel|2011|watermelon	97.101	97.301	96.701	97.601	98.001	98.901	98.901	98.801	98.901	98.801	99.101	98.901	98.901	99.001	99.101	98.901	98.801	98.901	98.801	98.901	98.901	98.801	99.001	98.901	98.801	98.801	99.001	99.001	99.001	99.001	99.001	99.001	98.901	98.901	98.901	98.901	99.101	99.101	99.001	98.901	99.001	98.901	98.901	98.901	98.901	99.001	98.801	98.901	98.901
KM820263|Israel|2011|watermelon	97.401	97.701	96.901	97.901	98.201	99.201	99.201	99.101	99.201	99.101	99.401	99.201	99.201	99.301	99.301	99.201	99.101	99.201	99.101	99.201	99.201	99.101	99.301	99.201	99.101	99.101	99.301	99.301	99.301	99.301	99.301	99.301	99.201	99.201	99.201	99.201	99.401	99.401	99.301	99.201	99.301	99.201	99.201	99.201	99.201	99.301	99.101	99.201	99.201
KM820268|Israel|2011|watermelon	97.501	97.701	97.001	98.001	98.301	99.301	99.301	99.201	99.301	99.201	99.501	99.301	99.301	99.401	99.501	99.301	99.201	99.301	99.201	99.301	99.301	99.201	99.401	99.301	99.201	99.201	99.401	99.401	99.401	99.401	99.401	99.401	99.301	99.301	99.301	99.301	99.501	99.501	99.401	99.301	99.401	99.301	99.301	99.301	99.301	99.401	99.201	99.301	99.301
KM820260|Israel|2011|watermelon	97.501	97.701	97.001	97.901	98.301	99.401	99.301	99.201	99.301	99.201	99.501	99.301	99.401	99.401	99.501	99.301	99.201	99.301	99.301	99.301	99.301	99.301	99.401	99.301	99.301	99.201	99.301	99.301	99.301	99.301	99.301	99.301	99.201	99.201	99.301	99.301	99.501	99.501	99.301	99.301	99.401	99.201	99.301	99.301	99.301	99.501	99.201	99.301	99.301
KM820259|Israel|2011|watermelon	97.301	97.601	96.801	97.801	98.101	99.201	99.201	99.101	99.201	99.101	99.401	99.201	99.201	99.301	99.301	99.201	99.101	99.201	99.101	99.201	99.301	99.201	99.301	99.201	99.101	99.101	99.201	99.201	99.201	99.201	99.201	99.201	99.101	99.101	99.201	99.201	99.301	99.301	99.201	99.101	99.201	99.101	99.201	99.201	99.201	99.301	99.101	99.201	99.201
KM820258|Israel|2011|watermelon	97.401	97.701	96.901	98.001	98.201	99.301	99.301	99.201	99.301	99.201	99.501	99.201	99.301	99.301	99.401	99.201	99.201	99.201	99.201	99.301	99.301	99.201	99.301	99.301	99.201	99.201	99.301	99.301	99.301	99.301	99.301	99.301	99.201	99.201	99.201	99.201	99.501	99.501	99.301	99.201	99.301	99.201	99.201	99.201	99.201	99.401	99.201	99.301	99.301
KM820254|Israel|2011|watermelon	97.401	97.701	96.901	97.901	98.201	99.301	99.301	99.201	99.301	99.201	99.501	99.201	99.301	99.301	99.401	99.201	99.201	99.201	99.201	99.301	99.301	99.201	99.301	99.301	99.201	99.201	99.301	99.301	99.301	99.301	99.301	99.301	99.201	99.201	99.201	99.201	99.501	99.501	99.301	99.201	99.301	99.201	99.201	99.201	99.201	99.401	99.201	99.301	99.301
KM820257|Israel|2011|watermelon	97.501	97.801	97.101	98.101	98.301	99.401	99.401	99.301	99.401	99.301	99.601	99.301	99.401	99.501	99.501	99.301	99.301	99.301	99.301	99.401	99.401	99.301	99.501	99.401	99.301	99.301	99.401	99.401	99.401	99.401	99.401	99.401	99.301	99.301	99.301	99.301	99.601	99.601	99.401	99.301	99.401	99.301	99.301	99.301	99.301	99.501	99.301	99.401	99.401
KM820255|Israel|2011|watermelon	97.601	97.901	97.201	98.101	98.401	99.501	99.501	99.401	99.501	99.401	99.701	99.501	99.501	99.601	99.601	99.501	99.401	99.501	99.401	99.501	99.501	99.401	99.601	99.501	99.401	99.401	99.501	99.501	99.501	99.501	99.501	99.501	99.401	99.401	99.501	99.501	99.701	99.701	99.501	99.401	99.501	99.401	99.501	99.501	99.501	99.601	99.401	99.501	99.501
KM820253|Israel|2011|watermelon	97.201	97.501	96.801	97.701	98.101	99.201	99.101	99.001	99.101	99.001	99.301	99.101	99.201	99.201	99.301	99.101	99.001	99.101	99.101	99.101	99.101	99.101	99.201	99.101	99.101	99.001	99.101	99.101	99.101	99.101	99.101	99.101	99.001	99.001	99.101	99.101	99.301	99.301	99.101	99.101	99.201	99.001	99.101	99.101	99.101	99.201	99.001	99.101	99.101
KM820256|Israel|2011|watermelon	97.401	97.701	97.101	97.901	98.301	99.301	99.301	99.201	99.301	99.201	99.501	99.301	99.301	99.401	99.501	99.301	99.201	99.301	99.201	99.301	99.301	99.201	99.401	99.301	99.201	99.201	99.301	99.301	99.301	99.301	99.301	99.301	99.201	99.201	99.301	99.301	99.501	99.501	99.301	99.201	99.301	99.201	99.301	99.301	99.301	99.401	99.201	99.301	99.301
KM820249|Israel|2011|watermelon	97.401	97.701	97.001	98.001	98.201	99.301	99.301	99.201	99.301	99.201	99.501	99.201	99.301	99.301	99.401	99.201	99.201	99.201	99.201	99.301	99.301	99.201	99.301	99.301	99.201	99.201	99.301	99.301	99.301	99.301	99.301	99.301	99.201	99.201	99.201	99.201	99.501	99.501	99.301	99.201	99.301	99.201	99.201	99.201	99.201	99.401	99.201	99.301	99.301
KM820252|Israel|2011|watermelon	97.501	97.701	97.001	98.001	98.301	99.401	99.301	99.201	99.301	99.201	99.501	99.301	99.401	99.401	99.501	99.301	99.201	99.301	99.301	99.301	99.301	99.301	99.401	99.301	99.301	99.201	99.301	99.301	99.301	99.301	99.301	99.301	99.201	99.201	99.301	99.301	99.601	99.601	99.301	99.301	99.401	99.201	99.301	99.301	99.301	99.501	99.201	99.301	99.301
KM820251|Israel|2011|watermelon	97.501	97.701	97.001	98.001	98.301	99.401	99.301	99.201	99.301	99.201	99.501	99.301	99.401	99.401	99.501	99.301	99.201	99.301	99.301	99.301	99.301	99.301	99.401	99.301	99.301	99.201	99.301	99.301	99.301	99.301	99.301	99.301	99.201	99.201	99.301	99.301	99.601	99.601	99.301	99.301	99.401	99.201	99.301	99.301	99.301	99.501	99.201	99.301	99.301
KM820250|Israel|2011|watermelon	97.401	97.701	97.001	97.901	98.301	99.301	99.301	99.201	99.301	99.201	99.501	99.301	99.301	99.401	99.501	99.301	99.201	99.301	99.201	99.301	99.301	99.201	99.401	99.301	99.201	99.201	99.301	99.301	99.301	99.301	99.301	99.301	99.201	99.201	99.301	99.301	99.501	99.501	99.301	99.201	99.301	99.201	99.301	99.301	99.301	99.401	99.201	99.301	99.301
KM820261|Israel|2011|watermelon	97.401	97.701	96.901	97.901	98.301	99.301	99.301	99.201	99.301	99.201	99.501	99.301	99.301	99.401	99.501	99.301	99.201	99.301	99.201	99.301	99.301	99.201	99.401	99.301	99.201	99.201	99.301	99.301	99.301	99.301	99.301	99.301	99.201	99.201	99.301	99.301	99.501	99.501	99.301	99.201	99.301	99.201	99.301	99.301	99.301	99.401	99.201	99.301	99.301
KM820225|Jordan|2011|watermelon	97.401	97.701	97.001	97.901	98.301	99.301	99.301	99.201	99.301	99.201	99.501	99.301	99.301	99.401	99.501	99.301	99.201	99.301	99.201	99.301	99.301	99.201	99.401	99.301	99.201	99.201	99.301	99.301	99.301	99.301	99.301	99.301	99.201	99.201	99.301	99.301	99.501	99.501	99.301	99.201	99.301	99.201	99.301	99.301	99.301	99.301	99.201	99.301	99.301
KM820222|Jordan|2011|watermelon	97.401	97.701	97.001	97.901	98.301	99.301	99.301	99.201	99.301	99.201	99.501	99.301	99.301	99.401	99.501	99.301	99.201	99.301	99.201	99.301	99.301	99.201	99.401	99.301	99.201	99.201	99.301	99.301	99.301	99.301	99.301	99.301	99.201	99.201	99.301	99.301	99.501	99.501	99.301	99.201	99.301	99.201	99.301	99.301	99.301	99.301	99.201	99.301	99.301
KM820221|Jordan|2011|watermelon	97.501	97.801	97.101	98.001	98.401	99.501	99.401	99.301	99.401	99.301	99.601	99.401	99.501	99.501	99.601	99.401	99.301	99.401	99.301	99.401	99.401	99.301	99.501	99.401	99.301	99.301	99.401	99.401	99.401	99.401	99.401	99.401	99.301	99.301	99.401	99.401	99.601	99.601	99.401	99.301	99.501	99.301	99.401	99.401	99.401	99.501	99.301	99.401	99.401
KM820248|Israel|2011|watermelon	97.301	97.601	96.901	97.801	98.101	99.201	99.301	99.101	99.201	99.101	99.401	99.201	99.301	99.301	99.301	99.201	99.101	99.201	99.101	99.201	99.201	99.101	99.301	99.201	99.101	99.101	99.301	99.301	99.301	99.301	99.301	99.301	99.201	99.201	99.201	99.201	99.401	99.401	99.301	99.201	99.301	99.201	99.201	99.201	99.201	99.401	99.101	99.201	99.201
KM820247|Israel|2011|watermelon	97.501	97.701	97.001	98.001	98.301	99.301	99.301	99.201	99.301	99.201	99.501	99.201	99.301	99.301	99.401	99.201	99.201	99.201	99.201	99.301	99.301	99.201	99.301	99.301	99.201	99.201	99.301	99.301	99.301	99.301	99.301	99.301	99.201	99.201	99.201	99.201	99.401	99.401	99.301	99.201	99.301	99.201	99.201	99.201	99.201	99.401	99.201	99.301	99.301
KM820243|Israel|2011|watermelon	97.501	97.801	97.101	98.001	98.401	99.301	99.301	99.201	99.301	99.201	99.501	99.301	99.301	99.401	99.501	99.301	99.201	99.301	99.201	99.301	99.301	99.201	99.401	99.301	99.201	99.201	99.301	99.301	99.301	99.301	99.301	99.301	99.201	99.201	99.301	99.301	99.501	99.501	99.301	99.201	99.301	99.201	99.301	99.301	99.301	99.401	99.201	99.301	99.301
KM820242|Israel|2011|watermelon	97.501	97.801	97.101	98.001	98.401	99.301	99.301	99.201	99.301	99.201	99.501	99.301	99.301	99.401	99.501	99.301	99.201	99.301	99.201	99.301	99.301	99.201	99.401	99.301	99.201	99.201	99.301	99.301	99.301	99.301	99.301	99.301	99.201	99.201	99.301	99.301	99.501	99.501	99.301	99.201	99.301	99.201	99.301	99.301	99.301	99.401	99.201	99.301	99.301
KM820240|Israel|2011|watermelon	97.401	97.701	96.901	97.901	98.301	99.201	99.201	99.101	99.201	99.101	99.401	99.201	99.201	99.301	99.301	99.201	99.101	99.201	99.101	99.201	99.201	99.101	99.301	99.201	99.101	99.101	99.201	99.201	99.201	99.201	99.201	99.201	99.101	99.101	99.201	99.201	99.301	99.301	99.201	99.101	99.201	99.101	99.201	99.201	99.201	99.301	99.101	99.201	99.201
KM820246|Israel|2011|watermelon	97.301	97.601	96.901	97.901	98.201	99.301	99.201	99.201	99.301	99.201	99.401	99.201	99.301	99.301	99.401	99.201	99.101	99.201	99.201	99.201	99.201	99.201	99.301	99.201	99.201	99.101	99.201	99.201	99.201	99.201	99.201	99.201	99.101	99.101	99.201	99.201	99.401	99.401	99.201	99.201	99.301	99.101	99.201	99.201	99.201	99.301	99.101	99.201	99.201
KM820245|Israel|2011|watermelon	97.101	97.401	96.701	97.601	98.001	99.101	99.001	99.001	99.101	99.001	99.201	99.001	99.101	99.101	99.201	99.001	98.901	99.001	98.901	99.001	99.001	98.901	99.101	99.001	98.901	98.901	99.001	99.001	99.001	99.001	99.001	99.001	98.901	98.901	99.001	99.001	99.201	99.201	99.001	98.901	99.101	98.901	99.001	99.001	99.001	99.101	98.901	99.001	99.001
KM820239|Israel|2011|watermelon	97.301	97.601	96.801	97.801	98.101	99.201	99.101	99.001	99.101	99.001	99.301	99.101	99.201	99.201	99.301	99.101	99.001	99.101	99.101	99.101	99.101	99.101	99.301	99.201	99.101	99.001	99.201	99.201	99.201	99.201	99.201	99.201	99.101	99.101	99.201	99.201	99.301	99.301	99.201	99.101	99.201	99.101	99.201	99.201	99.201	99.201	99.001	99.101	99.101
KM820244|Israel|2011|watermelon	97.501	97.701	97.001	98.001	98.301	99.401	99.401	99.301	99.501	99.301	99.601	99.301	99.401	99.501	99.501	99.301	99.301	99.301	99.301	99.401	99.401	99.301	99.501	99.401	99.301	99.301	99.401	99.401	99.401	99.401	99.401	99.401	99.301	99.301	99.301	99.301	99.501	99.501	99.401	99.301	99.401	99.301	99.301	99.301	99.301	99.501	99.301	99.401	99.401
KM820234|Jordan|2011|watermelon	97.401	97.701	97.101	97.901	98.401	99.401	99.301	99.201	99.301	99.201	99.501	99.301	99.401	99.401	99.501	99.301	99.201	99.301	99.301	99.301	99.301	99.301	99.401	99.301	99.301	99.201	99.301	99.301	99.301	99.301	99.301	99.301	99.201	99.201	99.301	99.301	99.501	99.501	99.301	99.301	99.401	99.301	99.301	99.301	99.301	99.501	99.201	99.301	99.301
KM820199|Jordan|2011|watermelon	97.301	97.601	97.001	97.801	98.201	99.301	99.201	99.101	99.201	99.101	99.401	99.201	99.301	99.301	99.401	99.201	99.101	99.201	99.201	99.201	99.201	99.201	99.301	99.201	99.201	99.101	99.201	99.201	99.201	99.201	99.201	99.201	99.101	99.101	99.201	99.201	99.401	99.401	99.201	99.201	99.301	99.101	99.201	99.201	99.201	99.301	99.101	99.201	99.201
KM820197|Jordan|2011|watermelon	97.401	97.701	97.001	97.901	98.301	99.401	99.301	99.201	99.301	99.201	99.501	99.301	99.401	99.401	99.501	99.301	99.201	99.301	99.301	99.301	99.301	99.301	99.401	99.301	99.301	99.201	99.301	99.301	99.301	99.301	99.301	99.301	99.201	99.201	99.301	99.301	99.501	99.501	99.301	99.301	99.401	99.201	99.301	99.301	99.301	99.501	99.201	99.301	99.301
KM820184|Jordan|2011|watermelon	97.301	97.601	96.901	97.901	98.201	99.301	99.301	99.201	99.301	99.201	99.501	99.201	99.301	99.301	99.401	99.201	99.201	99.201	99.201	99.301	99.301	99.201	99.301	99.301	99.201	99.201	99.301	99.301	99.301	99.301	99.301	99.301	99.201	99.201	99.201	99.201	99.401	99.401	99.301	99.201	99.301	99.201	99.201	99.201	99.201	99.401	99.201	99.301	99.301
KM820191|Jordan|2011|watermelon	97.301	97.601	96.901	97.801	98.201	99.301	99.201	99.101	99.201	99.101	99.401	99.201	99.301	99.301	99.401	99.201	99.101	99.201	99.201	99.201	99.201	99.201	99.301	99.201	99.201	99.101	99.201	99.201	99.201	99.201	99.201	99.201	99.101	99.101	99.201	99.201	99.401	99.401	99.201	99.201	99.301	99.101	99.201	99.201	99.201	99.301	99.101	99.201	99.201
KM820198|Jordan|2011|watermelon	97.401	97.701	97.001	97.901	98.301	99.401	99.301	99.201	99.301	99.201	99.501	99.301	99.401	99.401	99.501	99.301	99.201	99.301	99.301	99.301	99.401	99.301	99.401	99.301	99.301	99.201	99.301	99.301	99.301	99.301	99.301	99.301	99.201	99.201	99.301	99.301	99.501	99.501	99.301	99.301	99.401	99.201	99.301	99.301	99.201	99.501	99.201	99.301	99.301
KM820194|Jordan|2011|watermelon	97.301	97.601	96.901	97.801	98.201	99.301	99.201	99.101	99.201	99.101	99.401	99.201	99.301	99.301	99.401	99.201	99.201	99.201	99.201	99.301	99.201	99.201	99.301	99.201	99.201	99.101	99.201	99.201	99.201	99.201	99.201	99.201	99.101	99.101	99.201	99.201	99.401	99.401	99.201	99.201	99.301	99.101	99.201	99.201	99.201	99.301	99.101	99.201	99.201
KM820187|Jordan|2011|watermelon	97.401	97.701	97.001	97.901	98.301	99.401	99.301	99.201	99.301	99.201	99.501	99.301	99.401	99.401	99.501	99.301	99.201	99.301	99.301	99.301	99.401	99.301	99.401	99.301	99.301	99.201	99.301	99.301	99.301	99.301	99.301	99.301	99.201	99.201	99.301	99.301	99.501	99.501	99.301	99.301	99.401	99.201	99.301	99.301	99.201	99.501	99.201	99.301	99.301
KM820195|Jordan|2011|watermelon	97.401	97.701	97.001	97.901	98.301	99.401	99.301	99.301	99.301	99.301	99.501	99.301	99.401	99.401	99.501	99.301	99.201	99.301	99.301	99.301	99.401	99.301	99.401	99.301	99.301	99.201	99.301	99.301	99.301	99.301	99.301	99.301	99.201	99.201	99.301	99.301	99.501	99.501	99.301	99.301	99.401	99.301	99.301	99.301	99.201	99.501	99.201	99.301	99.301
KM820192|Jordan|2011|watermelon	97.301	97.701	97.001	97.901	98.201	99.301	99.301	99.301	99.301	99.301	99.501	99.301	99.301	99.401	99.501	99.301	99.201	99.301	99.201	99.301	99.301	99.301	99.401	99.301	99.201	99.201	99.301	99.301	99.301	99.301	99.301	99.301	99.201	99.201	99.301	99.301	99.501	99.501	99.301	99.201	99.301	99.301	99.301	99.301	99.301	99.401	99.201	99.301	99.301
KM820189|Jordan|2011|watermelon	97.401	97.701	97.001	97.901	98.301	99.301	99.301	99.201	99.301	99.201	99.501	99.301	99.301	99.401	99.501	99.301	99.201	99.301	99.201	99.301	99.301	99.201	99.401	99.301	99.201	99.201	99.301	99.301	99.301	99.301	99.301	99.301	99.201	99.201	99.301	99.301	99.501	99.501	99.301	99.201	99.301	99.201	99.301	99.301	99.301	99.401	99.201	99.301	99.301
KM820188|Jordan|2011|watermelon	97.401	97.701	97.001	97.901	98.301	99.301	99.301	99.201	99.301	99.201	99.501	99.301	99.301	99.401	99.501	99.301	99.201	99.301	99.201	99.301	99.301	99.201	99.401	99.301	99.201	99.201	99.301	99.301	99.301	99.301	99.301	99.301	99.201	99.201	99.301	99.301	99.501	99.501	99.301	99.201	99.301	99.201	99.301	99.301	99.301	99.401	99.201	99.301	99.301
KM820185|Jordan|2011|watermelon	97.401	97.701	97.001	97.901	98.301	99.301	99.301	99.201	99.301	99.201	99.501	99.301	99.301	99.401	99.501	99.301	99.201	99.301	99.201	99.301	99.301	99.201	99.401	99.301	99.201	99.201	99.301	99.301	99.301	99.301	99.301	99.301	99.201	99.201	99.301	99.301	99.501	99.501	99.301	99.201	99.301	99.201	99.301	99.301	99.301	99.401	99.201	99.301	99.301
KM820183|Jordan|2011|watermelon	97.401	97.701	97.001	97.901	98.301	99.401	99.301	99.201	99.301	99.201	99.501	99.301	99.401	99.401	99.501	99.301	99.201	99.301	99.301	99.301	99.301	99.301	99.401	99.301	99.301	99.201	99.301	99.301	99.301	99.301	99.301	99.301	99.201	99.201	99.301	99.301	99.501	99.501	99.301	99.301	99.401	99.201	99.301	99.301	99.301	99.501	99.201	99.301	99.301
KM820193|Jordan|2011|watermelon	97.401	97.701	97.001	98.001	98.301	99.401	99.301	99.301	99.301	99.201	99.501	99.301	99.401	99.401	99.501	99.301	99.201	99.301	99.301	99.301	99.301	99.301	99.401	99.301	99.301	99.201	99.301	99.301	99.301	99.301	99.301	99.301	99.201	99.201	99.301	99.301	99.501	99.501	99.301	99.301	99.401	99.201	99.301	99.301	99.301	99.501	99.201	99.301	99.301
KM820186|Jordan|2011|watermelon	97.401	97.701	97.001	97.901	98.301	99.301	99.301	99.201	99.301	99.201	99.501	99.301	99.301	99.401	99.501	99.301	99.201	99.301	99.201	99.301	99.301	99.201	99.401	99.301	99.201	99.201	99.301	99.301	99.301	99.301	99.301	99.301	99.201	99.201	99.301	99.301	99.501	99.501	99.301	99.201	99.301	99.201	99.301	99.301	99.301	99.401	99.201	99.301	99.301
EU561237|Jordan|na|watermelon	97.301	97.601	96.901	97.901	98.201	99.401	99.301	99.201	99.301	99.201	99.501	99.201	99.301	99.301	99.401	99.201	99.201	99.201	99.201	99.301	99.301	99.201	99.401	99.301	99.201	99.401	99.301	99.301	99.301	99.301	99.301	99.301	99.201	99.201	99.201	99.201	99.401	99.401	99.301	99.201	99.301	99.201	99.201	99.201	99.201	99.401	99.201	99.301	99.301
HM368371|Lebanon|2011|melon	97.301	97.601	96.801	97.801	98.101	99.101	99.101	99.001	99.101	99.001	99.301	99.101	99.101	99.201	99.201	99.101	99.001	99.101	99.001	99.101	99.101	99.001	99.201	99.101	99.001	99.001	99.101	99.101	99.101	99.101	99.101	99.101	99.001	99.001	99.101	99.101	99.201	99.201	99.101	99.001	99.101	99.001	99.101	99.101	99.101	99.201	99.001	99.101	99.101
MW588392_HERB28|USA|2019|Stachys_byzantina	96.901	97.101	96.801	97.401	97.901	98.001	98.001	97.701	97.801	97.701	98.001	97.701	97.801	97.901	97.901	97.701	97.701	97.701	97.701	97.801	97.801	97.801	97.901	97.801	97.801	97.701	97.901	97.901	97.901	97.901	97.901	97.901	97.701	97.701	97.801	97.801	97.901	97.901	97.901	97.801	97.901	97.901	97.901	97.901	97.901	97.801	97.601	97.701	97.701
MW588391_HERB15|USA|2019|solanum_spp	96.901	97.101	96.801	97.401	97.901	98.001	98.001	97.701	97.801	97.701	98.001	97.701	97.801	97.901	97.901	97.701	97.701	97.701	97.701	97.801	97.801	97.801	97.801	97.801	97.801	97.701	97.801	97.801	97.801	97.801	97.801	97.801	97.701	97.701	97.801	97.801	97.901	97.901	97.801	97.801	97.901	97.901	97.901	97.901	97.901	97.801	97.601	97.701	97.701
KT272767|Iran|2010|watermelon	97.101	97.401	97.001	97.701	98.201	98.101	98.101	98.001	98.101	98.001	98.201	98.001	98.101	98.101	98.201	98.001	97.901	98.001	98.001	98.001	98.001	98.001	98.101	98.001	98.101	98.001	98.101	98.101	98.101	98.101	98.101	98.101	98.001	98.001	98.101	98.101	98.201	98.201	98.101	98.001	98.101	98.101	98.101	98.101	98.101	98.101	97.901	98.001	98.001
HG969278|Oman|2013|squash	97.101	97.301	97.001	97.601	98.101	98.001	98.001	97.801	97.901	97.801	98.101	98.001	98.001	98.001	98.101	97.901	97.901	97.901	97.901	97.901	97.901	97.901	98.001	97.901	98.001	97.901	98.001	98.001	98.001	98.001	98.001	98.001	97.901	97.901	98.001	98.001	98.101	98.101	98.001	98.001	98.101	98.001	98.101	98.101	98.101	98.001	98.001	98.001	98.001
KT272769|Iran|2010|watermelon	97.301	97.601	97.201	97.901	98.301	98.201	98.201	98.001	98.101	98.001	98.301	98.101	98.201	98.201	98.301	98.101	98.101	98.101	98.101	98.201	98.101	98.101	98.201	98.101	98.201	98.101	98.201	98.201	98.201	98.201	98.201	98.201	98.101	98.101	98.201	98.201	98.301	98.301	98.201	98.101	98.301	98.201	98.301	98.301	98.301	98.201	98.001	98.101	98.101
KT272765|Iran|2010|watermelon	97.301	97.601	97.201	97.801	98.301	98.201	98.201	98.101	98.101	98.101	98.301	98.101	98.201	98.201	98.301	98.101	98.101	98.101	98.101	98.201	98.101	98.101	98.201	98.101	98.201	98.101	98.201	98.201	98.201	98.201	98.201	98.201	98.101	98.101	98.201	98.201	98.301	98.301	98.201	98.101	98.301	98.301	98.301	98.301	98.201	98.201	98.001	98.101	98.101
JN624386|Oman|2011|squash	97.401	97.601	97.001	97.601	98.101	98.001	98.001	97.701	97.901	97.701	98.001	97.801	97.901	97.901	98.001	97.801	97.701	97.801	97.801	97.901	97.901	97.801	97.901	97.901	97.901	97.801	97.901	97.901	97.901	97.901	97.901	97.901	97.801	97.801	97.901	97.901	98.001	98.001	97.901	97.901	98.001	97.901	98.001	98.001	98.001	97.901	97.701	97.801	97.801
JN618984|Oman|2011|squash	97.501	97.701	97.101	97.601	98.201	98.001	98.001	97.801	97.901	97.801	98.101	97.901	98.001	98.001	98.101	97.901	97.801	97.901	97.901	97.901	98.001	97.901	98.001	97.901	98.001	97.901	98.001	98.001	98.001	98.001	98.001	98.001	97.901	97.901	98.001	98.001	98.101	98.101	98.001	97.901	98.001	98.001	98.001	98.001	98.001	98.001	97.701	97.901	97.901
JN618983|Oman|2011|squash	97.401	97.601	97.101	97.601	98.101	97.901	97.901	97.701	97.801	97.701	98.001	97.801	97.901	97.901	98.001	97.801	97.701	97.801	97.701	97.801	97.901	97.701	97.901	97.801	97.901	97.801	97.901	97.901	97.901	97.901	97.901	97.901	97.801	97.801	97.901	97.901	98.001	98.001	97.901	97.901	98.001	97.901	98.001	98.001	98.001	97.901	97.601	97.701	97.701
JN618981|Oman|2011|squash	97.501	97.701	97.101	97.701	98.201	98.001	98.001	97.801	97.901	97.801	98.101	97.901	97.901	98.001	98.001	97.901	97.801	97.901	97.801	97.901	97.901	97.801	98.001	97.901	97.901	97.901	98.001	98.001	98.001	98.001	98.001	98.001	97.901	97.901	97.901	97.901	98.101	98.101	98.001	97.901	98.001	97.901	98.001	98.001	98.001	97.901	97.701	97.801	97.801
JN618982|Oman|2011|squash	97.501	97.701	97.201	97.701	98.201	98.001	98.001	97.801	97.901	97.801	98.101	97.901	98.001	98.001	98.101	97.901	97.801	97.901	97.901	97.901	98.001	97.901	98.001	97.901	98.001	97.901	98.001	98.001	98.001	98.001	98.001	98.001	97.901	97.901	98.001	98.001	98.101	98.101	98.001	97.901	98.001	98.001	98.001	98.001	98.001	98.001	97.701	97.901	97.901
KY825715|Iran|2015|Brassica_rapa_var_rapa_L	97.301	97.501	97.101	97.701	98.101	98.101	98.101	98.001	98.101	98.001	98.301	98.001	98.101	98.101	98.201	98.001	98.001	98.001	98.001	98.101	98.101	98.001	98.201	98.101	98.101	98.001	98.201	98.201	98.201	98.201	98.201	98.201	98.101	98.101	98.101	98.101	98.201	98.201	98.101	98.001	98.101	98.101	98.101	98.101	98.201	98.101	97.901	98.001	98.101
KT272771|Iran|2010|watermelon	97.201	97.401	97.001	97.701	98.001	98.001	98.001	97.901	98.001	97.901	98.101	97.901	98.001	98.001	98.101	97.901	97.901	97.901	97.901	98.001	98.001	98.001	98.001	98.001	98.001	97.901	98.001	98.001	98.001	98.001	98.001	98.001	97.901	97.901	98.001	98.001	98.101	98.101	98.001	98.001	98.101	98.101	98.101	98.101	98.101	98.001	97.901	98.001	98.001
KT272773|Iran|2010|zuchini	97.301	97.501	97.001	97.701	98.101	98.101	98.101	97.901	98.001	97.901	98.201	98.001	98.101	98.101	98.201	98.001	98.001	98.001	98.001	98.001	98.001	98.001	98.101	98.001	98.101	98.001	98.201	98.201	98.201	98.201	98.201	98.201	98.101	98.101	98.101	98.101	98.301	98.301	98.101	98.001	98.101	98.101	98.201	98.201	98.301	98.101	97.901	98.001	98.001
KJ958912|Saudi_Arabia|2012|zucchini	96.701	96.901	96.901	97.201	97.601	97.501	97.501	97.301	97.501	97.301	97.601	97.401	97.501	97.501	97.601	97.501	97.401	97.501	97.401	97.501	97.501	97.401	97.501	97.501	97.501	97.301	97.501	97.501	97.501	97.501	97.501	97.501	97.401	97.401	97.501	97.501	97.601	97.601	97.501	97.501	97.601	97.501	97.601	97.601	97.601	97.501	97.501	97.501	97.501
AJ245652|Iran|na|watermelon	97.501	97.701	97.201	98.001	98.301	98.401	98.401	98.301	98.401	98.301	98.501	98.301	98.401	98.401	98.501	98.301	98.301	98.301	98.301	98.401	98.401	98.301	98.401	98.401	98.401	98.301	98.401	98.401	98.401	98.401	98.401	98.401	98.301	98.301	98.401	98.401	98.501	98.501	98.401	98.401	98.501	98.401	98.401	98.401	98.401	98.401	98.301	98.401	98.401
KY488568|Sudan|2016|Datura_innoxia	95.801	96.101	95.901	96.101	97.201	96.901	96.901	96.801	96.901	96.801	97.101	96.801	96.901	96.901	96.901	96.801	96.801	96.801	96.801	96.901	96.801	96.801	96.901	96.801	96.801	96.701	96.901	96.901	96.901	96.901	96.901	96.901	96.801	96.801	96.801	96.801	96.901	96.901	96.901	96.801	96.901	96.901	96.901	96.901	96.801	96.901	96.701	96.701	96.701
[truncated: 95 more columns]

## Sheet: WCSV DNA-B
KU360594|Saudi_Arabia|2012|zuchini	100.001
AJ245653|Israel||watermelon	96.301	100.001
HE800539|Oman||squash	94.801	97.701	100.001
JN618980|Oman|2011|squash	94.801	97.701	99.901	100.001
HG941655|Oman|2013|squash	94.801	97.701	99.901	100.001	100.001
KT272766|Iran|2010|watermelon	94.801	97.401	97.101	97.001	97.001	100.001
KT272770|Iran|2010|watermelon	94.801	97.601	97.101	97.001	97.001	99.001	100.001
KT272772|Iran|2010|watermelon	94.601	97.401	96.901	96.701	96.701	97.301	97.401	100.001
KY825716|Iran|2015|Brassica_rapa_var._rapa_L.	94.501	97.301	96.801	96.701	96.701	97.401	97.301	97.501	100.001
KT272768|Iran|2010|watermelon	94.601	97.301	96.901	96.801	96.801	96.901	97.001	96.701	96.701	100.001
HG969288|Oman|2013|squash	95.201	97.701	97.201	97.101	97.101	97.001	97.101	96.701	96.701	96.701	100.001
AJ012082|Yemen|1990|watermelon	93.901	96.601	95.701	95.701	95.701	95.701	95.801	95.601	95.901	95.301	95.701	100.001
KJ939447|Saudi_Arabia|2014|watermelon	92.201	94.801	94.201	94.201	94.201	94.001	94.101	93.701	93.901	93.801	94.101	95.701	100.001
MW588415_LCM50|USA|2006|cacti	92.001	94.301	93.701	93.701	93.701	93.701	94.001	93.401	93.701	93.301	93.801	94.801	93.201	100.001
MW588417_LCM53|USA|2006|cacti	92.101	94.401	93.701	93.701	93.701	93.801	94.001	93.401	93.801	93.401	93.801	94.801	93.201	99.901	100.001
MW588416_LCM51|Mexico|2006|cacti	92.101	94.401	93.701	93.701	93.701	93.801	94.001	93.401	93.801	93.401	93.801	94.801	93.301	99.901	99.901	100.001
KY124281|Mexico|2012|watermelon	92.401	94.801	94.201	94.201	94.201	94.201	94.501	93.901	94.201	93.801	94.101	95.301	93.701	99.001	99.101	99.101	100.001
JX131284|Jordan|2011|Sinapis_arvensis	92.801	95.401	94.701	94.701	94.701	94.701	94.901	94.401	94.601	94.301	94.501	95.701	94.201	96.801	96.801	96.901	97.301	100.001
EF201810|Israel|na|watermelon	93.101	95.901	95.201	95.201	95.201	95.301	95.301	95.001	95.101	94.901	95.101	96.501	94.601	94.501	94.501	94.501	95.001	96.001	100.001
HM368372|Lebanon|2009|melon	92.701	95.501	94.801	94.801	94.801	94.701	94.801	94.501	94.801	94.401	94.801	95.901	94.001	93.901	94.001	94.001	94.401	95.801	98.301	100.001
KC462553|Palestine|2010|watermelon	93.001	95.601	94.901	94.901	94.901	95.101	95.101	94.801	94.901	94.501	94.901	96.101	94.101	95.101	95.101	95.101	95.501	96.001	98.401	97.501	100.001
AJ245651|Sudan|na|watermelon	93.101	95.501	94.901	94.801	94.801	94.801	94.901	94.601	94.601	94.401	94.801	96.401	94.301	94.401	94.401	94.401	94.801	95.301	95.801	95.401	95.401	100.001
KY488569|Sudan|2014|Datura_innoxia	92.101	94.501	94.101	94.101	94.101	94.201	94.201	93.801	93.901	93.801	93.901	94.801	93.101	93.401	93.401	93.401	93.701	94.101	94.501	93.901	94.201	95.701	100.001
